# Supplementary material for: Cell Wall Invertase Inhibitor SlINVINH1 Acts as a Negative Regulator in Fruit Ripening of Tomato
Source: Plants (Basel). 2026 Mar 19;15(6):942. doi: 10.3390/plants15060942 (PMC13029962; doi:10.3390/plants15060942)
Supplement: Supplementary file 1 [file plants-15-00942-s001.zip › Supplemental Tables 2026.02.28.xlsx]

## Sheet: Table S1
Table S1. Primers used in this study.
Primer	Sequence (5'-3')	Purpose
SlCas9-1F	CACCATCTACCACCTGAGAA	Cas9 detection
SlCas9-1R	CGAAGTTGCTCTTGAAGTTG	Cas9 detection
SlINVINH1-CRI-F	CTTTGGTCGCTTTCCTTCCTTAT	gene editing detection
SlINVINH1-CRI-R	GCGTTCGATTTCTCTAGCTCTTT	gene editing detection
SlINVINH1-F	TGCATTGCTTGCTTTCACCC	qPCR
SlINVINH1-R	GGCCTCTTGGGCTCGTTAAT	qPCR
SlSAND-qF	TTGCTTGGAGGAACAGACG	qPCR
SlSAND-qR	GCAAACAGAACCCCTGAATC	qPCR
SlLIN5-F	CTGAATGCTTGGAGCATGGAT	qPCR
SlLIN5-R	GAGGATTTTTGTGAACATCATCTACTG	qPCR
SlLIN6-F	AGCACATTTATTCGCCTTCAACAA	qPCR
SlLIN6-R	CTTTGTGACGTGGCATAATAAGAT	qPCR
SlVI-F	TCCTTCCCTTTGCAAGACTTGT	qPCR
SlVI-R	TCTCCCTCTTCCCTTTCTTGATG	qPCR
SlVIF-F	CATGGTGGATGCGGTGAA	qPCR
SlVIF-R	GCCACTCAGGGTTCGATTTC	qPCR
SlRIN-F	GGATACGATAATGTACAACCCGAAA	qPCR
SlRIN-R	CAAAGCATCCATCCAGGTACAA	qPCR
SlNOR-F	AGAGAACGATGCATGGAGGTTTGT	qPCR
SlNOR-R	ACTGGCTCAGGAAATTGGCAATGG	qPCR
SlLePG-F	TGGACAAGTATGGTGGCCAAGTTC	qPCR
SlLePG-R	TCCAGAAGGTTAAGGCCGTTGG	qPCR
SlEXP1-F	CTGCCCACCAAATTACGCGTTG	qPCR
SlEXP1-R	TGGGATCCTGCGATAAGTTACAGG	qPCR
SlACS2-F	AATGTCAAGAGCCAGGGTGGTTCC	qPCR
SlACS2-R	TCCTCGCGAGCGCAATATCAAC	qPCR
SlACO1-F	ACGGGAAGTACAAGAGTGTGCTG	qPCR
SlACO1-R	ACATTCGTGTCCCGTCTGTTTGTG	qPCR
SlPSY1-F	ATGAGGCAGAGAAAGGCGTGAC	qPCR
SlPSY1-R	CAAGACCAAAGATGCCCATACAGG	qPCR
SlPDS-F	TTTGTGTTTGCCGCTCCAGTG	qPCR
SlPDS-R	ACAGGTACTCCGACTAACTTCTCC	qPCR

## Sheet: Table S2
Table S2. Quality assessment of transcriptome sequencing data.
Sample	Library	Raw_reads	Raw_bases	Clean_reads	Clean_bases	Error_rate	Q20	Q30	GC_pct
AC_331	FRAS250468705-3r	43707626	6.56G	43217058	6.48G	0.01	99.22	98.06	42.53
AC_332	FRAS250468705-1r	46222692	6.93G	45527346	6.83G	0.01	99.21	98.04	42.57
AC_333	FRAS250468705-2r	46993230	7.05G	46348312	6.95G	0.01	99.2	97.93	42.57
AC_351	FRAS250468706-1r	47347916	7.1G	46691930	7.0G	0.01	99.18	97.88	42.94
AC_352	FRAS250468706-2r	40123092	6.02G	39690774	5.95G	0.01	99.15	97.81	42.86
AC_353	FRAS250468706-3r	55034442	8.26G	54369072	8.16G	0.01	99.18	97.89	42.92
AC_371	FRAS250468707-2r	44316094	6.65G	43589120	6.54G	0.01	99.13	97.75	43.37
AC_372	FRAS250468707-3r	50817036	7.62G	49965718	7.49G	0.01	99.15	97.83	43.39
AC_373	FRAS250468707-1r	46799050	7.02G	46079152	6.91G	0.01	99.2	97.92	43.36
CR_331	FRAS250468708-3r	46652254	7G	45860360	6.88G	0.01	99.19	97.93	42.56
CR_332	FRAS250468708-1r	49643334	7.45G	48537506	7.28G	0.01	99.2	97.94	42.72
CR_333	FRAS250468708-2r	55435732	8.32G	54538668	8.18G	0.01	99.19	97.92	42.62
CR_351	FRAS250468709-3r	52992140	7.95G	52125190	7.82G	0.01	99.23	98.01	43.02
CR_352	FRAS250468709-1r	46150794	6.92G	45400432	6.81G	0.01	99.18	97.88	42.92
CR_353	FRAS250468709-2r	49161004	7.37G	48493212	7.27G	0.01	99.18	97.9	42.91
CR_371	FRAS250468710-2r	44681948	6.7G	44079594	6.61G	0.01	99.18	97.88	42.33
CR_372	FRAS250468710-1r	40346354	6.05G	39494374	5.92G	0.01	99.15	97.81	42.6
CR_373	FRAS250468710-3r	43066512	6.46G	42385222	6.36G	0.01	99.17	97.85	42.3

## Sheet: Table S3
Table S3. GO enrichment analysis of the DEGs in 33 dpa fruits between CR-slinvinh1 and WT.
Category	GOID	Description	GeneRatio	BgRatio	pvalue	padj	geneID	geneName	Count	Up	Up_Gene_id	Down	Down_Gene_id
BP	GO:0042221	response to chemical	38/765	151/6600	2.11413e-06	0.000659608	Solyc10g007073.1/Solyc02g084840.3/Solyc02g084005.1/Solyc01g008420.3/Solyc03g034400.3/Solyc03g026230.1/Solyc03g118970.3/Solyc02g090740.3/Solyc01g096070.3/Solyc02g063260.4/Solyc06g072650.1/Solyc09g008175.1/Solyc08g082630.3/Solyc03g082530.1/Solyc10g007100.3/novel.144/Solyc09g008170.3/Solyc07g008410.4/Solyc09g018070.1/Solyc07g014620.1/Solyc11g016970.2/Solyc04g053010.1/Solyc03g112100.3/Solyc01g091030.…	Solyc10g007073.1/Solyc02g084840.3/Solyc02g084005.1/Solyc01g008420.3/Solyc03g034400.3/Solyc03g026230.1/Solyc03g118970.3/Solyc02g090740.3/Solyc01g096070.3/Solyc02g063260.4/Solyc06g072650.1/Solyc09g008175.1/Solyc08g082630.3/Solyc03g082530.1/Solyc10g007100.3/-/Solyc09g008170.3/Solyc07g008410.4/Solyc09g018070.1/Solyc07g014620.1/Solyc11g016970.2/Solyc04g053010.1/Solyc03g112100.3/Solyc01g091030.3/Solyc0…	38	25	Solyc02g084840.3/Solyc02g090740.3/Solyc01g096070.3/Solyc06g072650.1/Solyc09g008175.1/Solyc08g082630.3/Solyc10g007100.3/novel.144/Solyc09g008170.3/Solyc07g008410.4/Solyc09g018070.1/Solyc07g014620.1/Solyc11g016970.2/Solyc03g112100.3/Solyc01g091030.3/Solyc05g013450.4/Solyc04g076950.3/Solyc01g109320.4/Solyc03g082510.1/Solyc08g005880.4/Solyc03g112090.3/Solyc05g056440.3/Solyc03g025210.3/Solyc02g091070.…	13	Solyc10g007073.1/Solyc02g084005.1/Solyc01g008420.3/Solyc03g034400.3/Solyc03g026230.1/Solyc03g118970.3/Solyc02g063260.4/Solyc03g082530.1/Solyc04g053010.1/Solyc03g082520.1/Solyc08g079140.1/Solyc01g110870.3/Solyc03g097510.1
BP	GO:0006952	defense response	16/765	46/6600	3.11499e-05	0.00485939	Solyc04g007780.3/Solyc01g097240.3/Solyc04g150102.1/Solyc04g050950.3/Solyc01g100940.2/Solyc05g054380.2/Solyc07g008710.3/Solyc09g005500.3/Solyc07g005380.4/Solyc09g090990.2/Solyc12g096960.2/Solyc09g091000.4/Solyc04g007790.3/Solyc04g007140.1/Solyc01g102520.4/Solyc09g090970.4	Solyc04g007780.3/Solyc01g097240.3/Solyc04g150102.1/Solyc04g050950.3/Solyc01g100940.2/Solyc05g054380.2/Solyc07g008710.3/Solyc09g005500.3/Solyc07g005380.4/Solyc09g090990.2/Solyc12g096960.2/Solyc09g091000.4/Solyc04g007790.3/Solyc04g007140.1/Solyc01g102520.4/Solyc09g090970.4	16	13	Solyc04g007780.3/Solyc01g097240.3/Solyc04g150102.1/Solyc01g100940.2/Solyc05g054380.2/Solyc07g008710.3/Solyc09g005500.3/Solyc07g005380.4/Solyc09g090990.2/Solyc12g096960.2/Solyc09g091000.4/Solyc04g007790.3/Solyc09g090970.4	3	Solyc04g050950.3/Solyc04g007140.1/Solyc01g102520.4
BP	GO:0006855	drug transmembrane transport	18/765	67/6600	0.000440313	0.0274755	Solyc10g007073.1/Solyc01g008420.3/Solyc03g034400.3/Solyc03g026230.1/Solyc03g118970.3/Solyc02g090740.3/Solyc02g063260.4/Solyc10g007100.3/Solyc07g008410.4/Solyc09g018070.1/Solyc11g016970.2/Solyc05g013450.4/Solyc04g076950.3/Solyc01g109320.4/Solyc08g005880.4/Solyc03g025210.3/Solyc02g091070.3/Solyc10g051130.3	Solyc10g007073.1/Solyc01g008420.3/Solyc03g034400.3/Solyc03g026230.1/Solyc03g118970.3/Solyc02g090740.3/Solyc02g063260.4/Solyc10g007100.3/Solyc07g008410.4/Solyc09g018070.1/Solyc11g016970.2/Solyc05g013450.4/Solyc04g076950.3/Solyc01g109320.4/Solyc08g005880.4/Solyc03g025210.3/Solyc02g091070.3/Solyc10g051130.3	18	12	Solyc02g090740.3/Solyc10g007100.3/Solyc07g008410.4/Solyc09g018070.1/Solyc11g016970.2/Solyc05g013450.4/Solyc04g076950.3/Solyc01g109320.4/Solyc08g005880.4/Solyc03g025210.3/Solyc02g091070.3/Solyc10g051130.3	6	Solyc10g007073.1/Solyc01g008420.3/Solyc03g034400.3/Solyc03g026230.1/Solyc03g118970.3/Solyc02g063260.4
BP	GO:0016567	protein ubiquitination	16/765	57/6600	0.000532731	0.027702	Solyc06g076040.3/Solyc04g071030.1/Solyc04g008100.3/Solyc01g007040.4/Solyc05g010650.3/Solyc09g083060.4/Solyc01g007000.4/Solyc01g007020.4/Solyc03g034020.4/Solyc01g007010.2/Solyc01g005160.4/Solyc05g056500.1/Solyc06g074140.1/Solyc11g068940.1/Solyc12g094610.3/Solyc05g051610.3	Solyc06g076040.3/Solyc04g071030.1/Solyc04g008100.3/Solyc01g007040.4/Solyc05g010650.3/Solyc09g083060.4/Solyc01g007000.4/Solyc01g007020.4/Solyc03g034020.4/Solyc01g007010.2/Solyc01g005160.4/Solyc05g056500.1/Solyc06g074140.1/Solyc11g068940.1/Solyc12g094610.3/Solyc05g051610.3	16	6	Solyc09g083060.4/Solyc03g034020.4/Solyc05g056500.1/Solyc11g068940.1/Solyc12g094610.3/Solyc05g051610.3	10	Solyc06g076040.3/Solyc04g071030.1/Solyc04g008100.3/Solyc01g007040.4/Solyc05g010650.3/Solyc01g007000.4/Solyc01g007020.4/Solyc01g007010.2/Solyc01g005160.4/Solyc06g074140.1
BP	GO:0032446	protein modification by small protein conjugation	16/765	58/6600	0.000658212	0.0293375	Solyc06g076040.3/Solyc04g071030.1/Solyc04g008100.3/Solyc01g007040.4/Solyc05g010650.3/Solyc09g083060.4/Solyc01g007000.4/Solyc01g007020.4/Solyc03g034020.4/Solyc01g007010.2/Solyc01g005160.4/Solyc05g056500.1/Solyc06g074140.1/Solyc11g068940.1/Solyc12g094610.3/Solyc05g051610.3	Solyc06g076040.3/Solyc04g071030.1/Solyc04g008100.3/Solyc01g007040.4/Solyc05g010650.3/Solyc09g083060.4/Solyc01g007000.4/Solyc01g007020.4/Solyc03g034020.4/Solyc01g007010.2/Solyc01g005160.4/Solyc05g056500.1/Solyc06g074140.1/Solyc11g068940.1/Solyc12g094610.3/Solyc05g051610.3	16	6	Solyc09g083060.4/Solyc03g034020.4/Solyc05g056500.1/Solyc11g068940.1/Solyc12g094610.3/Solyc05g051610.3	10	Solyc06g076040.3/Solyc04g071030.1/Solyc04g008100.3/Solyc01g007040.4/Solyc05g010650.3/Solyc01g007000.4/Solyc01g007020.4/Solyc01g007010.2/Solyc01g005160.4/Solyc06g074140.1
BP	GO:0015698	inorganic anion transport	10/765	29/6600	0.00104868	0.0408983	Solyc12g056930.2/Solyc03g119930.1/Solyc09g065560.3/Solyc02g068080.3/Solyc04g072740.3/Solyc06g084140.4/Solyc12g056920.3/Solyc03g112100.3/Solyc05g007980.3/Solyc03g112090.3	Solyc12g056930.2/Solyc03g119930.1/Solyc09g065560.3/Solyc02g068080.3/Solyc04g072740.3/Solyc06g084140.4/Solyc12g056920.3/Solyc03g112100.3/Solyc05g007980.3/Solyc03g112090.3	10	7	Solyc12g056930.2/Solyc09g065560.3/Solyc04g072740.3/Solyc12g056920.3/Solyc03g112100.3/Solyc05g007980.3/Solyc03g112090.3	3	Solyc03g119930.1/Solyc02g068080.3/Solyc06g084140.4
BP	GO:0008272	sulfate transport	6/765	13/6600	0.00198662	0.0619825	Solyc12g056930.2/Solyc09g065560.3/Solyc04g072740.3/Solyc06g084140.4/Solyc12g056920.3/Solyc05g007980.3	Solyc12g056930.2/Solyc09g065560.3/Solyc04g072740.3/Solyc06g084140.4/Solyc12g056920.3/Solyc05g007980.3	6	5	Solyc12g056930.2/Solyc09g065560.3/Solyc04g072740.3/Solyc12g056920.3/Solyc05g007980.3	1	Solyc06g084140.4
BP	GO:0072348	sulfur compound transport	6/765	13/6600	0.00198662	0.0619825	Solyc12g056930.2/Solyc09g065560.3/Solyc04g072740.3/Solyc06g084140.4/Solyc12g056920.3/Solyc05g007980.3	Solyc12g056930.2/Solyc09g065560.3/Solyc04g072740.3/Solyc06g084140.4/Solyc12g056920.3/Solyc05g007980.3	6	5	Solyc12g056930.2/Solyc09g065560.3/Solyc04g072740.3/Solyc12g056920.3/Solyc05g007980.3	1	Solyc06g084140.4
BP	GO:0006820	anion transport	14/765	53/6600	0.0022164	0.0628652	Solyc01g057770.3/Solyc12g056930.2/Solyc03g119930.1/Solyc09g065560.3/Solyc02g068080.3/Solyc04g072740.3/Solyc10g051120.3/Solyc09g065070.2/Solyc06g084140.4/Solyc12g056920.3/Solyc03g112100.3/Solyc05g007980.3/Solyc10g078470.2/Solyc03g112090.3	Solyc01g057770.3/Solyc12g056930.2/Solyc03g119930.1/Solyc09g065560.3/Solyc02g068080.3/Solyc04g072740.3/Solyc10g051120.3/Solyc09g065070.2/Solyc06g084140.4/Solyc12g056920.3/Solyc03g112100.3/Solyc05g007980.3/Solyc10g078470.2/Solyc03g112090.3	14	10	Solyc12g056930.2/Solyc09g065560.3/Solyc04g072740.3/Solyc10g051120.3/Solyc09g065070.2/Solyc12g056920.3/Solyc03g112100.3/Solyc05g007980.3/Solyc10g078470.2/Solyc03g112090.3	4	Solyc01g057770.3/Solyc03g119930.1/Solyc02g068080.3/Solyc06g084140.4
BP	GO:0009733	response to auxin	14/765	55/6600	0.00322203	0.0837728	Solyc02g084005.1/Solyc06g072650.1/Solyc09g008175.1/Solyc03g082530.1/Solyc09g008170.3/Solyc07g014620.1/Solyc04g053010.1/Solyc01g091030.3/Solyc03g082510.1/Solyc05g056440.3/Solyc03g082520.1/Solyc08g079140.1/Solyc01g110870.3/Solyc03g097510.1	Solyc02g084005.1/Solyc06g072650.1/Solyc09g008175.1/Solyc03g082530.1/Solyc09g008170.3/Solyc07g014620.1/Solyc04g053010.1/Solyc01g091030.3/Solyc03g082510.1/Solyc05g056440.3/Solyc03g082520.1/Solyc08g079140.1/Solyc01g110870.3/Solyc03g097510.1	14	7	Solyc06g072650.1/Solyc09g008175.1/Solyc09g008170.3/Solyc07g014620.1/Solyc01g091030.3/Solyc03g082510.1/Solyc05g056440.3	7	Solyc02g084005.1/Solyc03g082530.1/Solyc04g053010.1/Solyc03g082520.1/Solyc08g079140.1/Solyc01g110870.3/Solyc03g097510.1
BP	GO:0051704	multi-organism process	14/765	58/6600	0.00540276	0.129666	Solyc04g077270.4/Solyc09g075920.1/Solyc01g097240.3/Solyc10g006720.4/Solyc02g079710.4/Solyc01g100940.2/Solyc07g053120.4/Solyc07g063770.3/Solyc07g063710.2/Solyc04g007140.1/Solyc02g079530.4/Solyc07g009443.1/Solyc02g079550.3/Solyc07g009440.2	Solyc04g077270.4/Solyc09g075920.1/Solyc01g097240.3/Solyc10g006720.4/Solyc02g079710.4/Solyc01g100940.2/Solyc07g053120.4/Solyc07g063770.3/Solyc07g063710.2/Solyc04g007140.1/Solyc02g079530.4/Solyc07g009443.1/Solyc02g079550.3/Solyc07g009440.2	14	12	Solyc04g077270.4/Solyc09g075920.1/Solyc01g097240.3/Solyc10g006720.4/Solyc02g079710.4/Solyc01g100940.2/Solyc07g053120.4/Solyc07g063770.3/Solyc07g063710.2/Solyc02g079530.4/Solyc07g009443.1/Solyc02g079550.3	2	Solyc04g007140.1/Solyc07g009440.2
BP	GO:0006073	cellular glucan metabolic process	14/765	62/6600	0.0100046	0.176372	Solyc03g097050.3/Solyc07g056000.2/Solyc03g093080.3/Solyc01g099630.4/Solyc03g093130.3/Solyc01g081060.4/Solyc03g093120.5.1/Solyc12g015770.3/Solyc04g072790.2/Solyc03g005450.3/Solyc07g009380.4/Solyc12g011023.1/Solyc09g072820.4/Solyc08g082640.2	Solyc03g097050.3/Solyc07g056000.2/Solyc03g093080.3/Solyc01g099630.4/Solyc03g093130.3/Solyc01g081060.4/Solyc03g093120.5.1/Solyc12g015770.3/Solyc04g072790.2/Solyc03g005450.3/Solyc07g009380.4/Solyc12g011023.1/Solyc09g072820.4/Solyc08g082640.2	14	5	Solyc01g081060.4/Solyc04g072790.2/Solyc03g005450.3/Solyc07g009380.4/Solyc08g082640.2	9	Solyc03g097050.3/Solyc07g056000.2/Solyc03g093080.3/Solyc01g099630.4/Solyc03g093130.3/Solyc03g093120.5.1/Solyc12g015770.3/Solyc12g011023.1/Solyc09g072820.4
BP	GO:0044042	glucan metabolic process	14/765	62/6600	0.0100046	0.176372	Solyc03g097050.3/Solyc07g056000.2/Solyc03g093080.3/Solyc01g099630.4/Solyc03g093130.3/Solyc01g081060.4/Solyc03g093120.5.1/Solyc12g015770.3/Solyc04g072790.2/Solyc03g005450.3/Solyc07g009380.4/Solyc12g011023.1/Solyc09g072820.4/Solyc08g082640.2	Solyc03g097050.3/Solyc07g056000.2/Solyc03g093080.3/Solyc01g099630.4/Solyc03g093130.3/Solyc01g081060.4/Solyc03g093120.5.1/Solyc12g015770.3/Solyc04g072790.2/Solyc03g005450.3/Solyc07g009380.4/Solyc12g011023.1/Solyc09g072820.4/Solyc08g082640.2	14	5	Solyc01g081060.4/Solyc04g072790.2/Solyc03g005450.3/Solyc07g009380.4/Solyc08g082640.2	9	Solyc03g097050.3/Solyc07g056000.2/Solyc03g093080.3/Solyc01g099630.4/Solyc03g093130.3/Solyc03g093120.5.1/Solyc12g015770.3/Solyc12g011023.1/Solyc09g072820.4
BP	GO:0044264	cellular polysaccharide metabolic process	14/765	62/6600	0.0100046	0.176372	Solyc03g097050.3/Solyc07g056000.2/Solyc03g093080.3/Solyc01g099630.4/Solyc03g093130.3/Solyc01g081060.4/Solyc03g093120.5.1/Solyc12g015770.3/Solyc04g072790.2/Solyc03g005450.3/Solyc07g009380.4/Solyc12g011023.1/Solyc09g072820.4/Solyc08g082640.2	Solyc03g097050.3/Solyc07g056000.2/Solyc03g093080.3/Solyc01g099630.4/Solyc03g093130.3/Solyc01g081060.4/Solyc03g093120.5.1/Solyc12g015770.3/Solyc04g072790.2/Solyc03g005450.3/Solyc07g009380.4/Solyc12g011023.1/Solyc09g072820.4/Solyc08g082640.2	14	5	Solyc01g081060.4/Solyc04g072790.2/Solyc03g005450.3/Solyc07g009380.4/Solyc08g082640.2	9	Solyc03g097050.3/Solyc07g056000.2/Solyc03g093080.3/Solyc01g099630.4/Solyc03g093130.3/Solyc03g093120.5.1/Solyc12g015770.3/Solyc12g011023.1/Solyc09g072820.4
BP	GO:0009719	response to endogenous stimulus	16/765	75/6600	0.0107406	0.176372	Solyc02g084005.1/Solyc01g096070.3/Solyc06g072650.1/Solyc09g008175.1/Solyc08g082630.3/Solyc03g082530.1/Solyc09g008170.3/Solyc07g014620.1/Solyc04g053010.1/Solyc01g091030.3/Solyc03g082510.1/Solyc05g056440.3/Solyc03g082520.1/Solyc08g079140.1/Solyc01g110870.3/Solyc03g097510.1	Solyc02g084005.1/Solyc01g096070.3/Solyc06g072650.1/Solyc09g008175.1/Solyc08g082630.3/Solyc03g082530.1/Solyc09g008170.3/Solyc07g014620.1/Solyc04g053010.1/Solyc01g091030.3/Solyc03g082510.1/Solyc05g056440.3/Solyc03g082520.1/Solyc08g079140.1/Solyc01g110870.3/Solyc03g097510.1	16	9	Solyc01g096070.3/Solyc06g072650.1/Solyc09g008175.1/Solyc08g082630.3/Solyc09g008170.3/Solyc07g014620.1/Solyc01g091030.3/Solyc03g082510.1/Solyc05g056440.3	7	Solyc02g084005.1/Solyc03g082530.1/Solyc04g053010.1/Solyc03g082520.1/Solyc08g079140.1/Solyc01g110870.3/Solyc03g097510.1
BP	GO:0009725	response to hormone	16/765	75/6600	0.0107406	0.176372	Solyc02g084005.1/Solyc01g096070.3/Solyc06g072650.1/Solyc09g008175.1/Solyc08g082630.3/Solyc03g082530.1/Solyc09g008170.3/Solyc07g014620.1/Solyc04g053010.1/Solyc01g091030.3/Solyc03g082510.1/Solyc05g056440.3/Solyc03g082520.1/Solyc08g079140.1/Solyc01g110870.3/Solyc03g097510.1	Solyc02g084005.1/Solyc01g096070.3/Solyc06g072650.1/Solyc09g008175.1/Solyc08g082630.3/Solyc03g082530.1/Solyc09g008170.3/Solyc07g014620.1/Solyc04g053010.1/Solyc01g091030.3/Solyc03g082510.1/Solyc05g056440.3/Solyc03g082520.1/Solyc08g079140.1/Solyc01g110870.3/Solyc03g097510.1	16	9	Solyc01g096070.3/Solyc06g072650.1/Solyc09g008175.1/Solyc08g082630.3/Solyc09g008170.3/Solyc07g014620.1/Solyc01g091030.3/Solyc03g082510.1/Solyc05g056440.3	7	Solyc02g084005.1/Solyc03g082530.1/Solyc04g053010.1/Solyc03g082520.1/Solyc08g079140.1/Solyc01g110870.3/Solyc03g097510.1
BP	GO:0010033	response to organic substance	16/765	75/6600	0.0107406	0.176372	Solyc02g084005.1/Solyc01g096070.3/Solyc06g072650.1/Solyc09g008175.1/Solyc08g082630.3/Solyc03g082530.1/Solyc09g008170.3/Solyc07g014620.1/Solyc04g053010.1/Solyc01g091030.3/Solyc03g082510.1/Solyc05g056440.3/Solyc03g082520.1/Solyc08g079140.1/Solyc01g110870.3/Solyc03g097510.1	Solyc02g084005.1/Solyc01g096070.3/Solyc06g072650.1/Solyc09g008175.1/Solyc08g082630.3/Solyc03g082530.1/Solyc09g008170.3/Solyc07g014620.1/Solyc04g053010.1/Solyc01g091030.3/Solyc03g082510.1/Solyc05g056440.3/Solyc03g082520.1/Solyc08g079140.1/Solyc01g110870.3/Solyc03g097510.1	16	9	Solyc01g096070.3/Solyc06g072650.1/Solyc09g008175.1/Solyc08g082630.3/Solyc09g008170.3/Solyc07g014620.1/Solyc01g091030.3/Solyc03g082510.1/Solyc05g056440.3	7	Solyc02g084005.1/Solyc03g082530.1/Solyc04g053010.1/Solyc03g082520.1/Solyc08g079140.1/Solyc01g110870.3/Solyc03g097510.1
BP	GO:0005976	polysaccharide metabolic process	15/765	70/6600	0.0127464	0.187036	Solyc03g097050.3/Solyc07g056000.2/Solyc03g093080.3/Solyc01g099630.4/Solyc03g093130.3/Solyc01g081060.4/Solyc03g093120.5.1/Solyc12g015770.3/Solyc04g072790.2/Solyc03g005450.3/Solyc07g009380.4/Solyc12g011023.1/Solyc09g072820.4/Solyc08g007130.4/Solyc08g082640.2	Solyc03g097050.3/Solyc07g056000.2/Solyc03g093080.3/Solyc01g099630.4/Solyc03g093130.3/Solyc01g081060.4/Solyc03g093120.5.1/Solyc12g015770.3/Solyc04g072790.2/Solyc03g005450.3/Solyc07g009380.4/Solyc12g011023.1/Solyc09g072820.4/Solyc08g007130.4/Solyc08g082640.2	15	5	Solyc01g081060.4/Solyc04g072790.2/Solyc03g005450.3/Solyc07g009380.4/Solyc08g082640.2	10	Solyc03g097050.3/Solyc07g056000.2/Solyc03g093080.3/Solyc01g099630.4/Solyc03g093130.3/Solyc03g093120.5.1/Solyc12g015770.3/Solyc12g011023.1/Solyc09g072820.4/Solyc08g007130.4
BP	GO:0000003	reproduction	13/765	58/6600	0.0136377	0.187036	Solyc04g077270.4/Solyc10g078780.2/Solyc06g061110.2/Solyc09g075920.1/Solyc10g006720.4/Solyc02g079710.4/Solyc07g053120.4/Solyc07g063770.3/Solyc07g063710.2/Solyc02g079530.4/Solyc07g009443.1/Solyc02g079550.3/Solyc07g009440.2	Solyc04g077270.4/Solyc10g078780.2/Solyc06g061110.2/Solyc09g075920.1/Solyc10g006720.4/Solyc02g079710.4/Solyc07g053120.4/Solyc07g063770.3/Solyc07g063710.2/Solyc02g079530.4/Solyc07g009443.1/Solyc02g079550.3/Solyc07g009440.2	13	12	Solyc04g077270.4/Solyc10g078780.2/Solyc06g061110.2/Solyc09g075920.1/Solyc10g006720.4/Solyc02g079710.4/Solyc07g053120.4/Solyc07g063770.3/Solyc07g063710.2/Solyc02g079530.4/Solyc07g009443.1/Solyc02g079550.3	1	Solyc07g009440.2
BP	GO:0022414	reproductive process	13/765	58/6600	0.0136377	0.187036	Solyc04g077270.4/Solyc10g078780.2/Solyc06g061110.2/Solyc09g075920.1/Solyc10g006720.4/Solyc02g079710.4/Solyc07g053120.4/Solyc07g063770.3/Solyc07g063710.2/Solyc02g079530.4/Solyc07g009443.1/Solyc02g079550.3/Solyc07g009440.2	Solyc04g077270.4/Solyc10g078780.2/Solyc06g061110.2/Solyc09g075920.1/Solyc10g006720.4/Solyc02g079710.4/Solyc07g053120.4/Solyc07g063770.3/Solyc07g063710.2/Solyc02g079530.4/Solyc07g009443.1/Solyc02g079550.3/Solyc07g009440.2	13	12	Solyc04g077270.4/Solyc10g078780.2/Solyc06g061110.2/Solyc09g075920.1/Solyc10g006720.4/Solyc02g079710.4/Solyc07g053120.4/Solyc07g063770.3/Solyc07g063710.2/Solyc02g079530.4/Solyc07g009443.1/Solyc02g079550.3	1	Solyc07g009440.2
BP	GO:0032501	multicellular organismal process	16/765	77/6600	0.0137879	0.187036	Solyc04g077270.4/Solyc10g078780.2/Solyc06g061110.2/Solyc09g075920.1/Solyc10g006720.4/Solyc02g079710.4/Solyc07g053120.4/Solyc07g063770.3/Solyc10g080570.2/Solyc01g091010.3/Solyc07g063710.2/Solyc02g079530.4/Solyc07g009443.1/Solyc08g066610.3/Solyc02g079550.3/Solyc07g009440.2	Solyc04g077270.4/Solyc10g078780.2/Solyc06g061110.2/Solyc09g075920.1/Solyc10g006720.4/Solyc02g079710.4/Solyc07g053120.4/Solyc07g063770.3/Solyc10g080570.2/Solyc01g091010.3/Solyc07g063710.2/Solyc02g079530.4/Solyc07g009443.1/Solyc08g066610.3/Solyc02g079550.3/Solyc07g009440.2	16	14	Solyc04g077270.4/Solyc10g078780.2/Solyc06g061110.2/Solyc09g075920.1/Solyc10g006720.4/Solyc02g079710.4/Solyc07g053120.4/Solyc07g063770.3/Solyc10g080570.2/Solyc01g091010.3/Solyc07g063710.2/Solyc02g079530.4/Solyc07g009443.1/Solyc02g079550.3	2	Solyc08g066610.3/Solyc07g009440.2
BP	GO:0044262	cellular carbohydrate metabolic process	19/765	101/6600	0.021636	0.281268	Solyc12g009300.3/Solyc03g097050.3/Solyc07g056000.2/Solyc03g093080.3/Solyc01g099630.4/Solyc03g093130.3/Solyc01g081060.4/Solyc03g093120.5.1/Solyc09g092130.3/Solyc12g015770.3/Solyc03g083960.3/Solyc04g072790.2/Solyc03g005450.3/Solyc07g009380.4/Solyc12g011023.1/Solyc09g072820.4/Solyc08g079060.4/Solyc12g008650.2/Solyc08g082640.2	Solyc12g009300.3/Solyc03g097050.3/Solyc07g056000.2/Solyc03g093080.3/Solyc01g099630.4/Solyc03g093130.3/Solyc01g081060.4/Solyc03g093120.5.1/Solyc09g092130.3/Solyc12g015770.3/Solyc03g083960.3/Solyc04g072790.2/Solyc03g005450.3/Solyc07g009380.4/Solyc12g011023.1/Solyc09g072820.4/Solyc08g079060.4/Solyc12g008650.2/Solyc08g082640.2	19	6	Solyc01g081060.4/Solyc04g072790.2/Solyc03g005450.3/Solyc07g009380.4/Solyc08g079060.4/Solyc08g082640.2	13	Solyc12g009300.3/Solyc03g097050.3/Solyc07g056000.2/Solyc03g093080.3/Solyc01g099630.4/Solyc03g093130.3/Solyc03g093120.5.1/Solyc09g092130.3/Solyc12g015770.3/Solyc03g083960.3/Solyc12g011023.1/Solyc09g072820.4/Solyc12g008650.2
BP	GO:0070647	protein modification by small protein conjugation or removal	17/765	91/6600	0.0306199	0.316768	Solyc06g076040.3/Solyc04g071030.1/Solyc04g008100.3/Solyc01g007040.4/Solyc05g010650.3/Solyc09g083060.4/Solyc01g007000.4/Solyc01g007020.4/Solyc03g034020.4/Solyc01g007010.2/Solyc01g005160.4/Solyc05g056500.1/Solyc06g074140.1/Solyc11g068940.1/Solyc12g094610.3/Solyc12g096430.1/Solyc05g051610.3	Solyc06g076040.3/Solyc04g071030.1/Solyc04g008100.3/Solyc01g007040.4/Solyc05g010650.3/Solyc09g083060.4/Solyc01g007000.4/Solyc01g007020.4/Solyc03g034020.4/Solyc01g007010.2/Solyc01g005160.4/Solyc05g056500.1/Solyc06g074140.1/Solyc11g068940.1/Solyc12g094610.3/Solyc12g096430.1/Solyc05g051610.3	17	7	Solyc09g083060.4/Solyc03g034020.4/Solyc05g056500.1/Solyc11g068940.1/Solyc12g094610.3/Solyc12g096430.1/Solyc05g051610.3	10	Solyc06g076040.3/Solyc04g071030.1/Solyc04g008100.3/Solyc01g007040.4/Solyc05g010650.3/Solyc01g007000.4/Solyc01g007020.4/Solyc01g007010.2/Solyc01g005160.4/Solyc06g074140.1
BP	GO:0008037	cell recognition	11/765	53/6600	0.0377774	0.316768	Solyc04g077270.4/Solyc09g075920.1/Solyc10g006720.4/Solyc02g079710.4/Solyc07g053120.4/Solyc07g063770.3/Solyc07g063710.2/Solyc02g079530.4/Solyc07g009443.1/Solyc02g079550.3/Solyc07g009440.2	Solyc04g077270.4/Solyc09g075920.1/Solyc10g006720.4/Solyc02g079710.4/Solyc07g053120.4/Solyc07g063770.3/Solyc07g063710.2/Solyc02g079530.4/Solyc07g009443.1/Solyc02g079550.3/Solyc07g009440.2	11	10	Solyc04g077270.4/Solyc09g075920.1/Solyc10g006720.4/Solyc02g079710.4/Solyc07g053120.4/Solyc07g063770.3/Solyc07g063710.2/Solyc02g079530.4/Solyc07g009443.1/Solyc02g079550.3	1	Solyc07g009440.2
BP	GO:0009856	pollination	11/765	53/6600	0.0377774	0.316768	Solyc04g077270.4/Solyc09g075920.1/Solyc10g006720.4/Solyc02g079710.4/Solyc07g053120.4/Solyc07g063770.3/Solyc07g063710.2/Solyc02g079530.4/Solyc07g009443.1/Solyc02g079550.3/Solyc07g009440.2	Solyc04g077270.4/Solyc09g075920.1/Solyc10g006720.4/Solyc02g079710.4/Solyc07g053120.4/Solyc07g063770.3/Solyc07g063710.2/Solyc02g079530.4/Solyc07g009443.1/Solyc02g079550.3/Solyc07g009440.2	11	10	Solyc04g077270.4/Solyc09g075920.1/Solyc10g006720.4/Solyc02g079710.4/Solyc07g053120.4/Solyc07g063770.3/Solyc07g063710.2/Solyc02g079530.4/Solyc07g009443.1/Solyc02g079550.3	1	Solyc07g009440.2
BP	GO:0009875	pollen-pistil interaction	11/765	53/6600	0.0377774	0.316768	Solyc04g077270.4/Solyc09g075920.1/Solyc10g006720.4/Solyc02g079710.4/Solyc07g053120.4/Solyc07g063770.3/Solyc07g063710.2/Solyc02g079530.4/Solyc07g009443.1/Solyc02g079550.3/Solyc07g009440.2	Solyc04g077270.4/Solyc09g075920.1/Solyc10g006720.4/Solyc02g079710.4/Solyc07g053120.4/Solyc07g063770.3/Solyc07g063710.2/Solyc02g079530.4/Solyc07g009443.1/Solyc02g079550.3/Solyc07g009440.2	11	10	Solyc04g077270.4/Solyc09g075920.1/Solyc10g006720.4/Solyc02g079710.4/Solyc07g053120.4/Solyc07g063770.3/Solyc07g063710.2/Solyc02g079530.4/Solyc07g009443.1/Solyc02g079550.3	1	Solyc07g009440.2
BP	GO:0044706	multi-multicellular organism process	11/765	53/6600	0.0377774	0.316768	Solyc04g077270.4/Solyc09g075920.1/Solyc10g006720.4/Solyc02g079710.4/Solyc07g053120.4/Solyc07g063770.3/Solyc07g063710.2/Solyc02g079530.4/Solyc07g009443.1/Solyc02g079550.3/Solyc07g009440.2	Solyc04g077270.4/Solyc09g075920.1/Solyc10g006720.4/Solyc02g079710.4/Solyc07g053120.4/Solyc07g063770.3/Solyc07g063710.2/Solyc02g079530.4/Solyc07g009443.1/Solyc02g079550.3/Solyc07g009440.2	11	10	Solyc04g077270.4/Solyc09g075920.1/Solyc10g006720.4/Solyc02g079710.4/Solyc07g053120.4/Solyc07g063770.3/Solyc07g063710.2/Solyc02g079530.4/Solyc07g009443.1/Solyc02g079550.3	1	Solyc07g009440.2
BP	GO:0048544	recognition of pollen	11/765	53/6600	0.0377774	0.316768	Solyc04g077270.4/Solyc09g075920.1/Solyc10g006720.4/Solyc02g079710.4/Solyc07g053120.4/Solyc07g063770.3/Solyc07g063710.2/Solyc02g079530.4/Solyc07g009443.1/Solyc02g079550.3/Solyc07g009440.2	Solyc04g077270.4/Solyc09g075920.1/Solyc10g006720.4/Solyc02g079710.4/Solyc07g053120.4/Solyc07g063770.3/Solyc07g063710.2/Solyc02g079530.4/Solyc07g009443.1/Solyc02g079550.3/Solyc07g009440.2	11	10	Solyc04g077270.4/Solyc09g075920.1/Solyc10g006720.4/Solyc02g079710.4/Solyc07g053120.4/Solyc07g063770.3/Solyc07g063710.2/Solyc02g079530.4/Solyc07g009443.1/Solyc02g079550.3	1	Solyc07g009440.2
BP	GO:0006022	aminoglycan metabolic process	4/765	12/6600	0.0413917	0.316768	Solyc02g082930.3/Solyc10g055800.2/Solyc02g061770.4/Solyc06g053380.3	Solyc02g082930.3/Solyc10g055800.2/Solyc02g061770.4/Solyc06g053380.3	4	4	Solyc02g082930.3/Solyc10g055800.2/Solyc02g061770.4/Solyc06g053380.3	0
BP	GO:0006026	aminoglycan catabolic process	4/765	12/6600	0.0413917	0.316768	Solyc02g082930.3/Solyc10g055800.2/Solyc02g061770.4/Solyc06g053380.3	Solyc02g082930.3/Solyc10g055800.2/Solyc02g061770.4/Solyc06g053380.3	4	4	Solyc02g082930.3/Solyc10g055800.2/Solyc02g061770.4/Solyc06g053380.3	0
BP	GO:0006030	chitin metabolic process	4/765	12/6600	0.0413917	0.316768	Solyc02g082930.3/Solyc10g055800.2/Solyc02g061770.4/Solyc06g053380.3	Solyc02g082930.3/Solyc10g055800.2/Solyc02g061770.4/Solyc06g053380.3	4	4	Solyc02g082930.3/Solyc10g055800.2/Solyc02g061770.4/Solyc06g053380.3	0
BP	GO:0006032	chitin catabolic process	4/765	12/6600	0.0413917	0.316768	Solyc02g082930.3/Solyc10g055800.2/Solyc02g061770.4/Solyc06g053380.3	Solyc02g082930.3/Solyc10g055800.2/Solyc02g061770.4/Solyc06g053380.3	4	4	Solyc02g082930.3/Solyc10g055800.2/Solyc02g061770.4/Solyc06g053380.3	0
BP	GO:0006040	amino sugar metabolic process	4/765	12/6600	0.0413917	0.316768	Solyc02g082930.3/Solyc10g055800.2/Solyc02g061770.4/Solyc06g053380.3	Solyc02g082930.3/Solyc10g055800.2/Solyc02g061770.4/Solyc06g053380.3	4	4	Solyc02g082930.3/Solyc10g055800.2/Solyc02g061770.4/Solyc06g053380.3	0
BP	GO:0016998	cell wall macromolecule catabolic process	4/765	12/6600	0.0413917	0.316768	Solyc02g082930.3/Solyc10g055800.2/Solyc02g061770.4/Solyc06g053380.3	Solyc02g082930.3/Solyc10g055800.2/Solyc02g061770.4/Solyc06g053380.3	4	4	Solyc02g082930.3/Solyc10g055800.2/Solyc02g061770.4/Solyc06g053380.3	0
BP	GO:0044036	cell wall macromolecule metabolic process	4/765	12/6600	0.0413917	0.316768	Solyc02g082930.3/Solyc10g055800.2/Solyc02g061770.4/Solyc06g053380.3	Solyc02g082930.3/Solyc10g055800.2/Solyc02g061770.4/Solyc06g053380.3	4	4	Solyc02g082930.3/Solyc10g055800.2/Solyc02g061770.4/Solyc06g053380.3	0
BP	GO:0046348	amino sugar catabolic process	4/765	12/6600	0.0413917	0.316768	Solyc02g082930.3/Solyc10g055800.2/Solyc02g061770.4/Solyc06g053380.3	Solyc02g082930.3/Solyc10g055800.2/Solyc02g061770.4/Solyc06g053380.3	4	4	Solyc02g082930.3/Solyc10g055800.2/Solyc02g061770.4/Solyc06g053380.3	0
BP	GO:1901071	glucosamine-containing compound metabolic process	4/765	12/6600	0.0413917	0.316768	Solyc02g082930.3/Solyc10g055800.2/Solyc02g061770.4/Solyc06g053380.3	Solyc02g082930.3/Solyc10g055800.2/Solyc02g061770.4/Solyc06g053380.3	4	4	Solyc02g082930.3/Solyc10g055800.2/Solyc02g061770.4/Solyc06g053380.3	0
BP	GO:1901072	glucosamine-containing compound catabolic process	4/765	12/6600	0.0413917	0.316768	Solyc02g082930.3/Solyc10g055800.2/Solyc02g061770.4/Solyc06g053380.3	Solyc02g082930.3/Solyc10g055800.2/Solyc02g061770.4/Solyc06g053380.3	4	4	Solyc02g082930.3/Solyc10g055800.2/Solyc02g061770.4/Solyc06g053380.3	0
BP	GO:0030243	cellulose metabolic process	6/765	23/6600	0.0426418	0.316768	Solyc03g097050.3/Solyc12g015770.3/Solyc04g072790.2/Solyc03g005450.3/Solyc09g072820.4/Solyc08g082640.2	Solyc03g097050.3/Solyc12g015770.3/Solyc04g072790.2/Solyc03g005450.3/Solyc09g072820.4/Solyc08g082640.2	6	3	Solyc04g072790.2/Solyc03g005450.3/Solyc08g082640.2	3	Solyc03g097050.3/Solyc12g015770.3/Solyc09g072820.4
BP	GO:0030244	cellulose biosynthetic process	6/765	23/6600	0.0426418	0.316768	Solyc03g097050.3/Solyc12g015770.3/Solyc04g072790.2/Solyc03g005450.3/Solyc09g072820.4/Solyc08g082640.2	Solyc03g097050.3/Solyc12g015770.3/Solyc04g072790.2/Solyc03g005450.3/Solyc09g072820.4/Solyc08g082640.2	6	3	Solyc04g072790.2/Solyc03g005450.3/Solyc08g082640.2	3	Solyc03g097050.3/Solyc12g015770.3/Solyc09g072820.4
BP	GO:0006950	response to stress	34/765	219/6600	0.0447658	0.324812	Solyc02g079500.4/Solyc02g079510.3/Solyc04g071890.3/Solyc03g033690.2/Solyc04g007780.3/Solyc10g005210.4/Solyc09g084440.2/Solyc02g092580.3/Solyc01g097240.3/Solyc04g150102.1/Solyc04g074640.4/Solyc04g050950.3/Solyc01g100940.2/Solyc09g007520.3/Solyc05g054380.2/Solyc07g008710.3/Solyc09g005500.3/Solyc06g050440.3/Solyc07g005380.4/Solyc09g090990.2/Solyc12g096960.2/Solyc09g091000.4/Solyc05g046020.3/Solyc09g…	Solyc02g079500.4/Solyc02g079510.3/Solyc04g071890.3/Solyc03g033690.2/Solyc04g007780.3/Solyc10g005210.4/Solyc09g084440.2/Solyc02g092580.3/Solyc01g097240.3/Solyc04g150102.1/Solyc04g074640.4/Solyc04g050950.3/Solyc01g100940.2/Solyc09g007520.3/Solyc05g054380.2/Solyc07g008710.3/Solyc09g005500.3/Solyc06g050440.3/Solyc07g005380.4/Solyc09g090990.2/Solyc12g096960.2/Solyc09g091000.4/Solyc05g046020.3/Solyc09g…	34	22	Solyc03g033690.2/Solyc04g007780.3/Solyc02g092580.3/Solyc01g097240.3/Solyc04g150102.1/Solyc01g100940.2/Solyc09g007520.3/Solyc05g054380.2/Solyc07g008710.3/Solyc09g005500.3/Solyc06g050440.3/Solyc07g005380.4/Solyc09g090990.2/Solyc12g096960.2/Solyc09g091000.4/Solyc04g007790.3/Solyc08g080630.4/Solyc02g090470.4/Solyc02g083490.3/Solyc05g052280.3/Solyc12g096530.1/Solyc09g090970.4	12	Solyc02g079500.4/Solyc02g079510.3/Solyc04g071890.3/Solyc10g005210.4/Solyc09g084440.2/Solyc04g074640.4/Solyc04g050950.3/Solyc05g046020.3/Solyc09g084470.3/Solyc04g007140.1/Solyc01g102520.4/Solyc11g018774.1
BP	GO:0042737	drug catabolic process	4/765	14/6600	0.0694983	0.492806	Solyc02g082930.3/Solyc10g055800.2/Solyc02g061770.4/Solyc06g053380.3	Solyc02g082930.3/Solyc10g055800.2/Solyc02g061770.4/Solyc06g053380.3	4	4	Solyc02g082930.3/Solyc10g055800.2/Solyc02g061770.4/Solyc06g053380.3	0
BP	GO:0006979	response to oxidative stress	14/765	82/6600	0.0874975	0.606649	Solyc02g079500.4/Solyc02g079510.3/Solyc04g071890.3/Solyc03g033690.2/Solyc02g092580.3/Solyc04g074640.4/Solyc09g007520.3/Solyc06g050440.3/Solyc05g046020.3/Solyc02g090470.4/Solyc11g018774.1/Solyc02g083490.3/Solyc05g052280.3/Solyc12g096530.1	Solyc02g079500.4/Solyc02g079510.3/Solyc04g071890.3/Solyc03g033690.2/Solyc02g092580.3/Solyc04g074640.4/Solyc09g007520.3/Solyc06g050440.3/Solyc05g046020.3/Solyc02g090470.4/Solyc11g018774.1/Solyc02g083490.3/Solyc05g052280.3/Solyc12g096530.1	14	8	Solyc03g033690.2/Solyc02g092580.3/Solyc09g007520.3/Solyc06g050440.3/Solyc02g090470.4/Solyc02g083490.3/Solyc05g052280.3/Solyc12g096530.1	6	Solyc02g079500.4/Solyc02g079510.3/Solyc04g071890.3/Solyc04g074640.4/Solyc05g046020.3/Solyc11g018774.1
BP	GO:0006508	proteolysis	47/765	337/6600	0.098977	0.663982	Solyc08g065610.3/Solyc04g005040.1/Solyc08g079870.3/Solyc03g059260.4/Solyc12g088670.2/Solyc11g008260.2/Solyc05g041540.4/Solyc11g008280.3/Solyc04g078110.1/Solyc02g077040.4/Solyc07g005190.3/Solyc02g076750.3/Solyc04g079070.4/Solyc06g017860.3/Solyc07g056170.4/Solyc01g111640.3/Solyc04g005050.1/Solyc08g065780.2/Solyc01g108450.3/Solyc05g050770.4/Solyc08g007620.2/Solyc08g079160.3/Solyc08g067990.3/Solyc10g…	Solyc08g065610.3/Solyc04g005040.1/Solyc08g079870.3/Solyc03g059260.4/Solyc12g088670.2/Solyc11g008260.2/Solyc05g041540.4/Solyc11g008280.3/Solyc04g078110.1/Solyc02g077040.4/Solyc07g005190.3/Solyc02g076750.3/Solyc04g079070.4/Solyc06g017860.3/Solyc07g056170.4/Solyc01g111640.3/Solyc04g005050.1/Solyc08g065780.2/Solyc01g108450.3/Solyc05g050770.4/Solyc08g007620.2/Solyc08g079160.3/Solyc08g067990.3/Solyc10g…	47	27	Solyc08g065610.3/Solyc08g079870.3/Solyc12g088670.2/Solyc11g008260.2/Solyc05g041540.4/Solyc11g008280.3/Solyc04g078110.1/Solyc02g077040.4/Solyc07g005190.3/Solyc06g017860.3/Solyc07g056170.4/Solyc01g111640.3/Solyc08g079160.3/Solyc08g067990.3/Solyc01g087820.2/Solyc04g082120.3/Solyc05g013920.4/Solyc04g077640.4/Solyc08g078140.3/Solyc10g080570.2/Solyc08g007670.1/Solyc02g078690.2/Solyc01g087800.2/Solyc01g…	20	Solyc04g005040.1/Solyc03g059260.4/Solyc02g076750.3/Solyc04g079070.4/Solyc04g005050.1/Solyc08g065780.2/Solyc01g108450.3/Solyc05g050770.4/Solyc08g007620.2/Solyc10g084320.3/Solyc08g079890.2/Solyc02g076910.3/Solyc12g088250.2/Solyc12g010020.3/Solyc03g118370.3/Solyc02g077050.3/Solyc01g067210.4/Solyc01g010710.4/Solyc12g010030.3/Solyc12g011140.3
BP	GO:0009605	response to external stimulus	3/765	10/6600	0.100023	0.663982	Solyc01g097240.3/Solyc01g100940.2/Solyc04g007140.1	Solyc01g097240.3/Solyc01g100940.2/Solyc04g007140.1	3	2	Solyc01g097240.3/Solyc01g100940.2	1	Solyc04g007140.1
BP	GO:0009064	glutamine family amino acid metabolic process	3/765	11/6600	0.126167	0.787568	Solyc01g080280.3/Solyc12g041870.3/Solyc08g044270.4	Solyc01g080280.3/Solyc12g041870.3/Solyc08g044270.4	3	2	Solyc12g041870.3/Solyc08g044270.4	1	Solyc01g080280.3
BP	GO:0009084	glutamine family amino acid biosynthetic process	3/765	11/6600	0.126167	0.787568	Solyc01g080280.3/Solyc12g041870.3/Solyc08g044270.4	Solyc01g080280.3/Solyc12g041870.3/Solyc08g044270.4	3	2	Solyc12g041870.3/Solyc08g044270.4	1	Solyc01g080280.3
BP	GO:0006811	ion transport	41/765	296/6600	0.126213	0.787568	Solyc01g057770.3/Solyc12g056930.2/Solyc02g032100.4/Solyc10g006080.3/Solyc11g062100.1/Solyc03g119930.1/Solyc05g054250.1/Solyc07g043230.3/Solyc09g065560.3/Solyc02g068080.3/Solyc12g006850.2/Solyc09g090730.2/Solyc01g010080.3/Solyc03g097940.3/Solyc04g072740.3/Solyc10g051120.3/Solyc09g065070.2/Solyc02g091130.3/Solyc01g066880.3/Solyc06g084140.4/Solyc02g069210.3/Solyc12g056920.3/Solyc08g081810.3/Solyc05g…	Solyc01g057770.3/Solyc12g056930.2/Solyc02g032100.4/Solyc10g006080.3/Solyc11g062100.1/Solyc03g119930.1/Solyc05g054250.1/Solyc07g043230.3/Solyc09g065560.3/Solyc02g068080.3/Solyc12g006850.2/Solyc09g090730.2/Solyc01g010080.3/Solyc03g097940.3/Solyc04g072740.3/Solyc10g051120.3/Solyc09g065070.2/Solyc02g091130.3/Solyc01g066880.3/Solyc06g084140.4/Solyc02g069210.3/Solyc12g056920.3/Solyc08g081810.3/Solyc05g…	41	32	Solyc12g056930.2/Solyc02g032100.4/Solyc10g006080.3/Solyc11g062100.1/Solyc07g043230.3/Solyc09g065560.3/Solyc12g006850.2/Solyc09g090730.2/Solyc01g010080.3/Solyc03g097940.3/Solyc04g072740.3/Solyc10g051120.3/Solyc09g065070.2/Solyc01g066880.3/Solyc02g069210.3/Solyc12g056920.3/Solyc08g081810.3/Solyc05g050360.3/Solyc03g112100.3/Solyc03g080110.3/Solyc02g071070.3/Solyc05g007980.3/Solyc10g078470.2/Solyc03g…	9	Solyc01g057770.3/Solyc03g119930.1/Solyc05g054250.1/Solyc02g068080.3/Solyc02g091130.3/Solyc06g084140.4/Solyc05g051220.3/Solyc02g070530.4/Solyc09g005490.1
BP	GO:0007275	multicellular organism development	5/765	24/6600	0.137039	0.806719	Solyc10g078780.2/Solyc06g061110.2/Solyc10g080570.2/Solyc01g091010.3/Solyc08g066610.3	Solyc10g078780.2/Solyc06g061110.2/Solyc10g080570.2/Solyc01g091010.3/Solyc08g066610.3	5	4	Solyc10g078780.2/Solyc06g061110.2/Solyc10g080570.2/Solyc01g091010.3	1	Solyc08g066610.3
BP	GO:0032502	developmental process	5/765	24/6600	0.137039	0.806719	Solyc10g078780.2/Solyc06g061110.2/Solyc10g080570.2/Solyc01g091010.3/Solyc08g066610.3	Solyc10g078780.2/Solyc06g061110.2/Solyc10g080570.2/Solyc01g091010.3/Solyc08g066610.3	5	4	Solyc10g078780.2/Solyc06g061110.2/Solyc10g080570.2/Solyc01g091010.3	1	Solyc08g066610.3
BP	GO:0048856	anatomical structure development	5/765	24/6600	0.137039	0.806719	Solyc10g078780.2/Solyc06g061110.2/Solyc10g080570.2/Solyc01g091010.3/Solyc08g066610.3	Solyc10g078780.2/Solyc06g061110.2/Solyc10g080570.2/Solyc01g091010.3/Solyc08g066610.3	5	4	Solyc10g078780.2/Solyc06g061110.2/Solyc10g080570.2/Solyc01g091010.3	1	Solyc08g066610.3
BP	GO:1901136	carbohydrate derivative catabolic process	4/765	18/6600	0.14736	0.825997	Solyc02g082930.3/Solyc10g055800.2/Solyc02g061770.4/Solyc06g053380.3	Solyc02g082930.3/Solyc10g055800.2/Solyc02g061770.4/Solyc06g053380.3	4	4	Solyc02g082930.3/Solyc10g055800.2/Solyc02g061770.4/Solyc06g053380.3	0
BP	GO:0071554	cell wall organization or biogenesis	12/765	75/6600	0.15391	0.825997	Solyc07g064170.3/Solyc07g064180.4/Solyc03g123620.4/Solyc01g091060.2/Solyc02g082930.3/Solyc10g055800.2/Solyc03g114890.4/Solyc02g061770.4/Solyc01g098940.3/Solyc03g115830.2/Solyc06g053380.3/Solyc02g062150.3	Solyc07g064170.3/Solyc07g064180.4/Solyc03g123620.4/Solyc01g091060.2/Solyc02g082930.3/Solyc10g055800.2/Solyc03g114890.4/Solyc02g061770.4/Solyc01g098940.3/Solyc03g115830.2/Solyc06g053380.3/Solyc02g062150.3	12	8	Solyc01g091060.2/Solyc02g082930.3/Solyc10g055800.2/Solyc03g114890.4/Solyc02g061770.4/Solyc01g098940.3/Solyc06g053380.3/Solyc02g062150.3	4	Solyc07g064170.3/Solyc07g064180.4/Solyc03g123620.4/Solyc03g115830.2
BP	GO:0000271	polysaccharide biosynthetic process	6/765	32/6600	0.158846	0.825997	Solyc03g097050.3/Solyc12g015770.3/Solyc04g072790.2/Solyc03g005450.3/Solyc09g072820.4/Solyc08g082640.2	Solyc03g097050.3/Solyc12g015770.3/Solyc04g072790.2/Solyc03g005450.3/Solyc09g072820.4/Solyc08g082640.2	6	3	Solyc04g072790.2/Solyc03g005450.3/Solyc08g082640.2	3	Solyc03g097050.3/Solyc12g015770.3/Solyc09g072820.4
BP	GO:0009250	glucan biosynthetic process	6/765	32/6600	0.158846	0.825997	Solyc03g097050.3/Solyc12g015770.3/Solyc04g072790.2/Solyc03g005450.3/Solyc09g072820.4/Solyc08g082640.2	Solyc03g097050.3/Solyc12g015770.3/Solyc04g072790.2/Solyc03g005450.3/Solyc09g072820.4/Solyc08g082640.2	6	3	Solyc04g072790.2/Solyc03g005450.3/Solyc08g082640.2	3	Solyc03g097050.3/Solyc12g015770.3/Solyc09g072820.4
BP	GO:0033692	cellular polysaccharide biosynthetic process	6/765	32/6600	0.158846	0.825997	Solyc03g097050.3/Solyc12g015770.3/Solyc04g072790.2/Solyc03g005450.3/Solyc09g072820.4/Solyc08g082640.2	Solyc03g097050.3/Solyc12g015770.3/Solyc04g072790.2/Solyc03g005450.3/Solyc09g072820.4/Solyc08g082640.2	6	3	Solyc04g072790.2/Solyc03g005450.3/Solyc08g082640.2	3	Solyc03g097050.3/Solyc12g015770.3/Solyc09g072820.4
BP	GO:0051273	beta-glucan metabolic process	6/765	32/6600	0.158846	0.825997	Solyc03g097050.3/Solyc12g015770.3/Solyc04g072790.2/Solyc03g005450.3/Solyc09g072820.4/Solyc08g082640.2	Solyc03g097050.3/Solyc12g015770.3/Solyc04g072790.2/Solyc03g005450.3/Solyc09g072820.4/Solyc08g082640.2	6	3	Solyc04g072790.2/Solyc03g005450.3/Solyc08g082640.2	3	Solyc03g097050.3/Solyc12g015770.3/Solyc09g072820.4
BP	GO:0051274	beta-glucan biosynthetic process	6/765	32/6600	0.158846	0.825997	Solyc03g097050.3/Solyc12g015770.3/Solyc04g072790.2/Solyc03g005450.3/Solyc09g072820.4/Solyc08g082640.2	Solyc03g097050.3/Solyc12g015770.3/Solyc04g072790.2/Solyc03g005450.3/Solyc09g072820.4/Solyc08g082640.2	6	3	Solyc04g072790.2/Solyc03g005450.3/Solyc08g082640.2	3	Solyc03g097050.3/Solyc12g015770.3/Solyc09g072820.4
BP	GO:0009073	aromatic amino acid family biosynthetic process	3/765	14/6600	0.215753	1	Solyc06g074530.1/Solyc06g050630.3/Solyc09g011870.3	Solyc06g074530.1/Solyc06g050630.3/Solyc09g011870.3	3	1	Solyc09g011870.3	2	Solyc06g074530.1/Solyc06g050630.3
BP	GO:0034637	cellular carbohydrate biosynthetic process	8/765	53/6600	0.267532	1	Solyc03g097050.3/Solyc12g015770.3/Solyc03g083960.3/Solyc04g072790.2/Solyc03g005450.3/Solyc09g072820.4/Solyc08g079060.4/Solyc08g082640.2	Solyc03g097050.3/Solyc12g015770.3/Solyc03g083960.3/Solyc04g072790.2/Solyc03g005450.3/Solyc09g072820.4/Solyc08g079060.4/Solyc08g082640.2	8	4	Solyc04g072790.2/Solyc03g005450.3/Solyc08g079060.4/Solyc08g082640.2	4	Solyc03g097050.3/Solyc12g015770.3/Solyc03g083960.3/Solyc09g072820.4
BP	GO:0009308	amine metabolic process	4/765	23/6600	0.27325	1	Solyc10g079870.3/Solyc08g014330.3/Solyc09g075930.2/Solyc09g075940.3	Solyc10g079870.3/Solyc08g014330.3/Solyc09g075930.2/Solyc09g075940.3	4	4	Solyc10g079870.3/Solyc08g014330.3/Solyc09g075930.2/Solyc09g075940.3	0
BP	GO:1901607	alpha-amino acid biosynthetic process	6/765	38/6600	0.273868	1	Solyc06g074530.1/Solyc01g080280.3/Solyc12g041870.3/Solyc06g050630.3/Solyc08g044270.4/Solyc09g011870.3	Solyc06g074530.1/Solyc01g080280.3/Solyc12g041870.3/Solyc06g050630.3/Solyc08g044270.4/Solyc09g011870.3	6	3	Solyc12g041870.3/Solyc08g044270.4/Solyc09g011870.3	3	Solyc06g074530.1/Solyc01g080280.3/Solyc06g050630.3
BP	GO:0008652	cellular amino acid biosynthetic process	7/765	49/6600	0.338645	1	Solyc12g010840.2/Solyc06g074530.1/Solyc01g080280.3/Solyc12g041870.3/Solyc06g050630.3/Solyc08g044270.4/Solyc09g011870.3	Solyc12g010840.2/Solyc06g074530.1/Solyc01g080280.3/Solyc12g041870.3/Solyc06g050630.3/Solyc08g044270.4/Solyc09g011870.3	7	3	Solyc12g041870.3/Solyc08g044270.4/Solyc09g011870.3	4	Solyc12g010840.2/Solyc06g074530.1/Solyc01g080280.3/Solyc06g050630.3
BP	GO:0006694	steroid biosynthetic process	2/765	11/6600	0.370196	1	Solyc10g055680.1/Solyc10g018140.2	Solyc10g055680.1/Solyc10g018140.2	2	2	Solyc10g055680.1/Solyc10g018140.2	0
BP	GO:0009628	response to abiotic stimulus	2/765	11/6600	0.370196	1	Solyc02g084840.3/novel.144	Solyc02g084840.3/-	2	2	Solyc02g084840.3/novel.144	0
BP	GO:0015849	organic acid transport	3/765	19/6600	0.381065	1	Solyc10g051120.3/Solyc09g065070.2/Solyc10g078470.2	Solyc10g051120.3/Solyc09g065070.2/Solyc10g078470.2	3	3	Solyc10g051120.3/Solyc09g065070.2/Solyc10g078470.2	0
BP	GO:0046942	carboxylic acid transport	3/765	19/6600	0.381065	1	Solyc10g051120.3/Solyc09g065070.2/Solyc10g078470.2	Solyc10g051120.3/Solyc09g065070.2/Solyc10g078470.2	3	3	Solyc10g051120.3/Solyc09g065070.2/Solyc10g078470.2	0
BP	GO:0016051	carbohydrate biosynthetic process	8/765	60/6600	0.393776	1	Solyc03g097050.3/Solyc12g015770.3/Solyc03g083960.3/Solyc04g072790.2/Solyc03g005450.3/Solyc09g072820.4/Solyc08g079060.4/Solyc08g082640.2	Solyc03g097050.3/Solyc12g015770.3/Solyc03g083960.3/Solyc04g072790.2/Solyc03g005450.3/Solyc09g072820.4/Solyc08g079060.4/Solyc08g082640.2	8	4	Solyc04g072790.2/Solyc03g005450.3/Solyc08g079060.4/Solyc08g082640.2	4	Solyc03g097050.3/Solyc12g015770.3/Solyc03g083960.3/Solyc09g072820.4
BP	GO:0005985	sucrose metabolic process	2/765	12/6600	0.413351	1	Solyc12g009300.3/Solyc09g092130.3	Solyc12g009300.3/Solyc09g092130.3	2	0		2	Solyc12g009300.3/Solyc09g092130.3
BP	GO:0008202	steroid metabolic process	2/765	12/6600	0.413351	1	Solyc10g055680.1/Solyc10g018140.2	Solyc10g055680.1/Solyc10g018140.2	2	2	Solyc10g055680.1/Solyc10g018140.2	0
BP	GO:1901264	carbohydrate derivative transport	2/765	12/6600	0.413351	1	Solyc02g079330.3/Solyc07g008200.3	Solyc02g079330.3/Solyc07g008200.3	2	2	Solyc02g079330.3/Solyc07g008200.3	0
BP	GO:0015711	organic anion transport	3/765	20/6600	0.41391	1	Solyc10g051120.3/Solyc09g065070.2/Solyc10g078470.2	Solyc10g051120.3/Solyc09g065070.2/Solyc10g078470.2	3	3	Solyc10g051120.3/Solyc09g065070.2/Solyc10g078470.2	0
BP	GO:0005984	disaccharide metabolic process	4/765	30/6600	0.464953	1	Solyc12g009300.3/Solyc09g092130.3/Solyc03g083960.3/Solyc08g079060.4	Solyc12g009300.3/Solyc09g092130.3/Solyc03g083960.3/Solyc08g079060.4	4	1	Solyc08g079060.4	3	Solyc12g009300.3/Solyc09g092130.3/Solyc03g083960.3
BP	GO:1901605	alpha-amino acid metabolic process	6/765	47/6600	0.467008	1	Solyc06g074530.1/Solyc01g080280.3/Solyc12g041870.3/Solyc06g050630.3/Solyc08g044270.4/Solyc09g011870.3	Solyc06g074530.1/Solyc01g080280.3/Solyc12g041870.3/Solyc06g050630.3/Solyc08g044270.4/Solyc09g011870.3	6	3	Solyc12g041870.3/Solyc08g044270.4/Solyc09g011870.3	3	Solyc06g074530.1/Solyc01g080280.3/Solyc06g050630.3
BP	GO:0009072	aromatic amino acid family metabolic process	3/765	22/6600	0.477713	1	Solyc06g074530.1/Solyc06g050630.3/Solyc09g011870.3	Solyc06g074530.1/Solyc06g050630.3/Solyc09g011870.3	3	1	Solyc09g011870.3	2	Solyc06g074530.1/Solyc06g050630.3
BP	GO:0042545	cell wall modification	6/765	48/6600	0.488143	1	Solyc07g064170.3/Solyc07g064180.4/Solyc03g123620.4/Solyc01g091060.2/Solyc01g098940.3/Solyc02g062150.3	Solyc07g064170.3/Solyc07g064180.4/Solyc03g123620.4/Solyc01g091060.2/Solyc01g098940.3/Solyc02g062150.3	6	3	Solyc01g091060.2/Solyc01g098940.3/Solyc02g062150.3	3	Solyc07g064170.3/Solyc07g064180.4/Solyc03g123620.4
BP	GO:0042546	cell wall biogenesis	2/765	14/6600	0.494846	1	Solyc03g114890.4/Solyc03g115830.2	Solyc03g114890.4/Solyc03g115830.2	2	1	Solyc03g114890.4	1	Solyc03g115830.2
BP	GO:0009311	oligosaccharide metabolic process	4/765	34/6600	0.566898	1	Solyc12g009300.3/Solyc09g092130.3/Solyc03g083960.3/Solyc08g079060.4	Solyc12g009300.3/Solyc09g092130.3/Solyc03g083960.3/Solyc08g079060.4	4	1	Solyc08g079060.4	3	Solyc12g009300.3/Solyc09g092130.3/Solyc03g083960.3
BP	GO:0048583	regulation of response to stimulus	2/765	16/6600	0.56877	1	Solyc01g100940.2/Solyc04g007140.1	Solyc01g100940.2/Solyc04g007140.1	2	1	Solyc01g100940.2	1	Solyc04g007140.1
BP	GO:0045229	external encapsulating structure organization	7/765	62/6600	0.589124	1	Solyc07g064170.3/Solyc07g064180.4/Solyc03g123620.4/Solyc01g091060.2/Solyc03g114890.4/Solyc01g098940.3/Solyc02g062150.3	Solyc07g064170.3/Solyc07g064180.4/Solyc03g123620.4/Solyc01g091060.2/Solyc03g114890.4/Solyc01g098940.3/Solyc02g062150.3	7	4	Solyc01g091060.2/Solyc03g114890.4/Solyc01g098940.3/Solyc02g062150.3	3	Solyc07g064170.3/Solyc07g064180.4/Solyc03g123620.4
BP	GO:0071555	cell wall organization	7/765	62/6600	0.589124	1	Solyc07g064170.3/Solyc07g064180.4/Solyc03g123620.4/Solyc01g091060.2/Solyc03g114890.4/Solyc01g098940.3/Solyc02g062150.3	Solyc07g064170.3/Solyc07g064180.4/Solyc03g123620.4/Solyc01g091060.2/Solyc03g114890.4/Solyc01g098940.3/Solyc02g062150.3	7	4	Solyc01g091060.2/Solyc03g114890.4/Solyc01g098940.3/Solyc02g062150.3	3	Solyc07g064170.3/Solyc07g064180.4/Solyc03g123620.4
BP	GO:0005992	trehalose biosynthetic process	2/765	17/6600	0.602684	1	Solyc03g083960.3/Solyc08g079060.4	Solyc03g083960.3/Solyc08g079060.4	2	1	Solyc08g079060.4	1	Solyc03g083960.3
BP	GO:0015931	nucleobase-containing compound transport	2/765	17/6600	0.602684	1	Solyc02g079330.3/Solyc07g008200.3	Solyc02g079330.3/Solyc07g008200.3	2	2	Solyc02g079330.3/Solyc07g008200.3	0
BP	GO:0005991	trehalose metabolic process	2/765	18/6600	0.634541	1	Solyc03g083960.3/Solyc08g079060.4	Solyc03g083960.3/Solyc08g079060.4	2	1	Solyc08g079060.4	1	Solyc03g083960.3
BP	GO:0006887	exocytosis	4/765	37/6600	0.635816	1	Solyc06g075610.1/Solyc09g005830.1/Solyc10g081940.2/Solyc11g073010.1	Solyc06g075610.1/Solyc09g005830.1/Solyc10g081940.2/Solyc11g073010.1	4	0		4	Solyc06g075610.1/Solyc09g005830.1/Solyc10g081940.2/Solyc11g073010.1
BP	GO:0032940	secretion by cell	4/765	37/6600	0.635816	1	Solyc06g075610.1/Solyc09g005830.1/Solyc10g081940.2/Solyc11g073010.1	Solyc06g075610.1/Solyc09g005830.1/Solyc10g081940.2/Solyc11g073010.1	4	0		4	Solyc06g075610.1/Solyc09g005830.1/Solyc10g081940.2/Solyc11g073010.1
BP	GO:0046351	disaccharide biosynthetic process	2/765	19/6600	0.664362	1	Solyc03g083960.3/Solyc08g079060.4	Solyc03g083960.3/Solyc08g079060.4	2	1	Solyc08g079060.4	1	Solyc03g083960.3
BP	GO:0005975	carbohydrate metabolic process	47/765	427/6600	0.675108	1	Solyc12g009300.3/Solyc12g040640.2/Solyc03g097050.3/Solyc10g080210.2/Solyc05g050130.4/Solyc08g081620.4/Solyc07g056000.2/Solyc03g093080.3/Solyc01g099630.4/Solyc03g093130.3/Solyc01g081060.4/Solyc04g072850.4/Solyc03g093120.5.1/Solyc09g092130.3/Solyc07g005100.4/Solyc03g007940.4/Solyc12g015770.3/Solyc04g064900.1/Solyc03g083960.3/Solyc04g072790.2/Solyc03g005450.3/Solyc02g087800.3/Solyc11g008720.3/Solyc0…	Solyc12g009300.3/Solyc12g040640.2/Solyc03g097050.3/Solyc10g080210.2/Solyc05g050130.4/Solyc08g081620.4/Solyc07g056000.2/Solyc03g093080.3/Solyc01g099630.4/Solyc03g093130.3/Solyc01g081060.4/Solyc04g072850.4/Solyc03g093120.5.1/Solyc09g092130.3/Solyc07g005100.4/Solyc03g007940.4/Solyc12g015770.3/Solyc04g064900.1/Solyc03g083960.3/Solyc04g072790.2/Solyc03g005450.3/Solyc02g087800.3/Solyc11g008720.3/Solyc0…	47	22	Solyc10g080210.2/Solyc05g050130.4/Solyc08g081620.4/Solyc01g081060.4/Solyc04g072790.2/Solyc03g005450.3/Solyc11g008720.3/Solyc01g008710.5.1/Solyc07g009380.4/Solyc06g064520.4/Solyc12g098603.1/Solyc04g015530.3/Solyc11g011310.3/Solyc12g008510.2/Solyc08g079060.4/Solyc10g079860.2/Solyc12g096730.3/Solyc02g080310.2/Solyc01g110340.4/Solyc02g086700.4/Solyc05g006210.3/Solyc08g082640.2	25	Solyc12g009300.3/Solyc12g040640.2/Solyc03g097050.3/Solyc07g056000.2/Solyc03g093080.3/Solyc01g099630.4/Solyc03g093130.3/Solyc04g072850.4/Solyc03g093120.5.1/Solyc09g092130.3/Solyc07g005100.4/Solyc03g007940.4/Solyc12g015770.3/Solyc04g064900.1/Solyc03g083960.3/Solyc02g087800.3/Solyc07g065900.3/Solyc12g011023.1/Solyc09g072820.4/Solyc03g062710.4/Solyc04g076630.3/Solyc03g062720.3/Solyc12g008650.2/Solyc1…
BP	GO:0046903	secretion	4/765	40/6600	0.69721	1	Solyc06g075610.1/Solyc09g005830.1/Solyc10g081940.2/Solyc11g073010.1	Solyc06g075610.1/Solyc09g005830.1/Solyc10g081940.2/Solyc11g073010.1	4	0		4	Solyc06g075610.1/Solyc09g005830.1/Solyc10g081940.2/Solyc11g073010.1
BP	GO:0030001	metal ion transport	12/765	116/6600	0.706772	1	Solyc02g032100.4/Solyc11g062100.1/Solyc05g054250.1/Solyc07g043230.3/Solyc01g066880.3/Solyc02g069210.3/Solyc03g080110.3/Solyc03g043640.3/Solyc09g092220.3/Solyc09g005490.1/Solyc02g083550.2/Solyc04g072700.4	Solyc02g032100.4/Solyc11g062100.1/Solyc05g054250.1/Solyc07g043230.3/Solyc01g066880.3/Solyc02g069210.3/Solyc03g080110.3/Solyc03g043640.3/Solyc09g092220.3/Solyc09g005490.1/Solyc02g083550.2/Solyc04g072700.4	12	10	Solyc02g032100.4/Solyc11g062100.1/Solyc07g043230.3/Solyc01g066880.3/Solyc02g069210.3/Solyc03g080110.3/Solyc03g043640.3/Solyc09g092220.3/Solyc02g083550.2/Solyc04g072700.4	2	Solyc05g054250.1/Solyc09g005490.1
BP	GO:0019220	regulation of phosphate metabolic process	1/765	10/6600	0.708539	1	Solyc01g098930.3	Solyc01g098930.3	1	1	Solyc01g098930.3	0
BP	GO:0031399	regulation of protein modification process	1/765	10/6600	0.708539	1	Solyc01g098930.3	Solyc01g098930.3	1	1	Solyc01g098930.3	0
BP	GO:0051174	regulation of phosphorus metabolic process	1/765	10/6600	0.708539	1	Solyc01g098930.3	Solyc01g098930.3	1	1	Solyc01g098930.3	0
BP	GO:1901292	nucleoside phosphate catabolic process	4/765	41/6600	0.715943	1	Solyc07g065900.3/Solyc06g083130.4/Solyc09g097930.4/Solyc09g090300.3	Solyc07g065900.3/Solyc06g083130.4/Solyc09g097930.4/Solyc09g090300.3	4	3	Solyc06g083130.4/Solyc09g097930.4/Solyc09g090300.3	1	Solyc07g065900.3
BP	GO:0034404	nucleobase-containing small molecule biosynthetic process	4/765	42/6600	0.733809	1	Solyc07g065900.3/Solyc06g083130.4/Solyc09g097930.4/Solyc09g090300.3	Solyc07g065900.3/Solyc06g083130.4/Solyc09g097930.4/Solyc09g090300.3	4	3	Solyc06g083130.4/Solyc09g097930.4/Solyc09g090300.3	1	Solyc07g065900.3
BP	GO:0006066	alcohol metabolic process	1/765	11/6600	0.742373	1	Solyc12g008650.2	Solyc12g008650.2	1	0		1	Solyc12g008650.2
BP	GO:0019751	polyol metabolic process	1/765	11/6600	0.742373	1	Solyc12g008650.2	Solyc12g008650.2	1	0		1	Solyc12g008650.2
BP	GO:0009312	oligosaccharide biosynthetic process	2/765	23/6600	0.764384	1	Solyc03g083960.3/Solyc08g079060.4	Solyc03g083960.3/Solyc08g079060.4	2	1	Solyc08g079060.4	1	Solyc03g083960.3
BP	GO:0016226	iron-sulfur cluster assembly	1/765	12/6600	0.772284	1	Solyc07g007450.3	Solyc07g007450.3	1	1	Solyc07g007450.3	0
BP	GO:0031163	metallo-sulfur cluster assembly	1/765	12/6600	0.772284	1	Solyc07g007450.3	Solyc07g007450.3	1	1	Solyc07g007450.3	0
BP	GO:0033865	nucleoside bisphosphate metabolic process	1/765	12/6600	0.772284	1	Solyc03g032020.4	Solyc03g032020.4	1	1	Solyc03g032020.4	0
BP	GO:0033875	ribonucleoside bisphosphate metabolic process	1/765	12/6600	0.772284	1	Solyc03g032020.4	Solyc03g032020.4	1	1	Solyc03g032020.4	0
BP	GO:0034032	purine nucleoside bisphosphate metabolic process	1/765	12/6600	0.772284	1	Solyc03g032020.4	Solyc03g032020.4	1	1	Solyc03g032020.4	0
BP	GO:0008610	lipid biosynthetic process	11/765	113/6600	0.774857	1	Solyc01g088400.4/Solyc01g091320.3/Solyc12g009820.2/Solyc01g011430.4/Solyc02g086180.4/Solyc10g055680.1/Solyc06g005750.3/Solyc12g100270.2/Solyc02g063140.4/Solyc11g011240.1/Solyc10g018140.2	Solyc01g088400.4/Solyc01g091320.3/Solyc12g009820.2/Solyc01g011430.4/Solyc02g086180.4/Solyc10g055680.1/Solyc06g005750.3/Solyc12g100270.2/Solyc02g063140.4/Solyc11g011240.1/Solyc10g018140.2	11	9	Solyc01g088400.4/Solyc01g091320.3/Solyc01g011430.4/Solyc02g086180.4/Solyc10g055680.1/Solyc06g005750.3/Solyc12g100270.2/Solyc11g011240.1/Solyc10g018140.2	2	Solyc12g009820.2/Solyc02g063140.4
BP	GO:0046434	organophosphate catabolic process	4/765	45/6600	0.78231	1	Solyc07g065900.3/Solyc06g083130.4/Solyc09g097930.4/Solyc09g090300.3	Solyc07g065900.3/Solyc06g083130.4/Solyc09g097930.4/Solyc09g090300.3	4	3	Solyc06g083130.4/Solyc09g097930.4/Solyc09g090300.3	1	Solyc07g065900.3
BP	GO:0006334	nucleosome assembly	2/765	24/6600	0.784957	1	Solyc05g051290.4/Solyc11g011160.1	Solyc05g051290.4/Solyc11g011160.1	2	2	Solyc05g051290.4/Solyc11g011160.1	0
BP	GO:0031497	chromatin assembly	2/765	24/6600	0.784957	1	Solyc05g051290.4/Solyc11g011160.1	Solyc05g051290.4/Solyc11g011160.1	2	2	Solyc05g051290.4/Solyc11g011160.1	0
BP	GO:0009832	plant-type cell wall biogenesis	1/765	13/6600	0.798727	1	Solyc03g114890.4	Solyc03g114890.4	1	1	Solyc03g114890.4	0
BP	GO:0010215	cellulose microfibril organization	1/765	13/6600	0.798727	1	Solyc03g114890.4	Solyc03g114890.4	1	1	Solyc03g114890.4	0
BP	GO:0016049	cell growth	1/765	13/6600	0.798727	1	Solyc03g114890.4	Solyc03g114890.4	1	1	Solyc03g114890.4	0
BP	GO:0030198	extracellular matrix organization	1/765	13/6600	0.798727	1	Solyc03g114890.4	Solyc03g114890.4	1	1	Solyc03g114890.4	0
BP	GO:0040007	growth	1/765	13/6600	0.798727	1	Solyc03g114890.4	Solyc03g114890.4	1	1	Solyc03g114890.4	0
BP	GO:0043062	extracellular structure organization	1/765	13/6600	0.798727	1	Solyc03g114890.4	Solyc03g114890.4	1	1	Solyc03g114890.4	0
BP	GO:0070726	cell wall assembly	1/765	13/6600	0.798727	1	Solyc03g114890.4	Solyc03g114890.4	1	1	Solyc03g114890.4	0
BP	GO:0071668	plant-type cell wall assembly	1/765	13/6600	0.798727	1	Solyc03g114890.4	Solyc03g114890.4	1	1	Solyc03g114890.4	0
BP	GO:1901615	organic hydroxy compound metabolic process	1/765	13/6600	0.798727	1	Solyc12g008650.2	Solyc12g008650.2	1	0		1	Solyc12g008650.2
BP	GO:0009057	macromolecule catabolic process	10/765	106/6600	0.800208	1	Solyc01g111640.3/Solyc02g082930.3/Solyc08g078140.3/Solyc10g055800.2/Solyc01g067210.4/Solyc02g061770.4/Solyc10g080570.2/Solyc08g007130.4/Solyc06g053380.3/Solyc07g065440.4	Solyc01g111640.3/Solyc02g082930.3/Solyc08g078140.3/Solyc10g055800.2/Solyc01g067210.4/Solyc02g061770.4/Solyc10g080570.2/Solyc08g007130.4/Solyc06g053380.3/Solyc07g065440.4	10	7	Solyc01g111640.3/Solyc02g082930.3/Solyc08g078140.3/Solyc10g055800.2/Solyc02g061770.4/Solyc10g080570.2/Solyc06g053380.3	3	Solyc01g067210.4/Solyc08g007130.4/Solyc07g065440.4
BP	GO:0006323	DNA packaging	2/765	25/6600	0.803933	1	Solyc05g051290.4/Solyc11g011160.1	Solyc05g051290.4/Solyc11g011160.1	2	2	Solyc05g051290.4/Solyc11g011160.1	0
BP	GO:0034728	nucleosome organization	2/765	25/6600	0.803933	1	Solyc05g051290.4/Solyc11g011160.1	Solyc05g051290.4/Solyc11g011160.1	2	2	Solyc05g051290.4/Solyc11g011160.1	0
BP	GO:0034655	nucleobase-containing compound catabolic process	5/765	57/6600	0.806254	1	Solyc07g065900.3/Solyc06g083130.4/Solyc09g097930.4/Solyc09g090300.3/Solyc07g065440.4	Solyc07g065900.3/Solyc06g083130.4/Solyc09g097930.4/Solyc09g090300.3/Solyc07g065440.4	5	3	Solyc06g083130.4/Solyc09g097930.4/Solyc09g090300.3	2	Solyc07g065900.3/Solyc07g065440.4
BP	GO:0006333	chromatin assembly or disassembly	2/765	26/6600	0.821407	1	Solyc05g051290.4/Solyc11g011160.1	Solyc05g051290.4/Solyc11g011160.1	2	2	Solyc05g051290.4/Solyc11g011160.1	0
BP	GO:0065004	protein-DNA complex assembly	2/765	26/6600	0.821407	1	Solyc05g051290.4/Solyc11g011160.1	Solyc05g051290.4/Solyc11g011160.1	2	2	Solyc05g051290.4/Solyc11g011160.1	0
BP	GO:0009664	plant-type cell wall organization	1/765	14/6600	0.822102	1	Solyc03g114890.4	Solyc03g114890.4	1	1	Solyc03g114890.4	0
BP	GO:0044282	small molecule catabolic process	1/765	14/6600	0.822102	1	Solyc12g008650.2	Solyc12g008650.2	1	0		1	Solyc12g008650.2
BP	GO:0071669	plant-type cell wall organization or biogenesis	1/765	14/6600	0.822102	1	Solyc03g114890.4	Solyc03g114890.4	1	1	Solyc03g114890.4	0
BP	GO:0009141	nucleoside triphosphate metabolic process	6/765	70/6600	0.836943	1	Solyc07g065900.3/Solyc06g083130.4/Solyc02g091130.3/Solyc09g097930.4/Solyc06g063330.3/Solyc09g090300.3	Solyc07g065900.3/Solyc06g083130.4/Solyc02g091130.3/Solyc09g097930.4/Solyc06g063330.3/Solyc09g090300.3	6	4	Solyc06g083130.4/Solyc09g097930.4/Solyc06g063330.3/Solyc09g090300.3	2	Solyc07g065900.3/Solyc02g091130.3
BP	GO:0071824	protein-DNA complex subunit organization	2/765	27/6600	0.83747	1	Solyc05g051290.4/Solyc11g011160.1	Solyc05g051290.4/Solyc11g011160.1	2	2	Solyc05g051290.4/Solyc11g011160.1	0
BP	GO:0016571	histone methylation	1/765	15/6600	0.842766	1	Solyc03g093700.3	Solyc03g093700.3	1	0		1	Solyc03g093700.3
BP	GO:0018022	peptidyl-lysine methylation	1/765	15/6600	0.842766	1	Solyc03g093700.3	Solyc03g093700.3	1	0		1	Solyc03g093700.3
BP	GO:0034968	histone lysine methylation	1/765	15/6600	0.842766	1	Solyc03g093700.3	Solyc03g093700.3	1	0		1	Solyc03g093700.3
BP	GO:0006812	cation transport	20/765	208/6600	0.845262	1	Solyc02g032100.4/Solyc10g006080.3/Solyc11g062100.1/Solyc05g054250.1/Solyc07g043230.3/Solyc09g090730.2/Solyc02g091130.3/Solyc01g066880.3/Solyc02g069210.3/Solyc08g081810.3/Solyc03g080110.3/Solyc02g071070.3/Solyc03g043640.3/Solyc09g092220.3/Solyc06g063330.3/Solyc09g005490.1/Solyc02g021410.4/Solyc02g083550.2/Solyc04g072700.4/Solyc10g005500.3	Solyc02g032100.4/Solyc10g006080.3/Solyc11g062100.1/Solyc05g054250.1/Solyc07g043230.3/Solyc09g090730.2/Solyc02g091130.3/Solyc01g066880.3/Solyc02g069210.3/Solyc08g081810.3/Solyc03g080110.3/Solyc02g071070.3/Solyc03g043640.3/Solyc09g092220.3/Solyc06g063330.3/Solyc09g005490.1/Solyc02g021410.4/Solyc02g083550.2/Solyc04g072700.4/Solyc10g005500.3	20	17	Solyc02g032100.4/Solyc10g006080.3/Solyc11g062100.1/Solyc07g043230.3/Solyc09g090730.2/Solyc01g066880.3/Solyc02g069210.3/Solyc08g081810.3/Solyc03g080110.3/Solyc02g071070.3/Solyc03g043640.3/Solyc09g092220.3/Solyc06g063330.3/Solyc02g021410.4/Solyc02g083550.2/Solyc04g072700.4/Solyc10g005500.3	3	Solyc05g054250.1/Solyc02g091130.3/Solyc09g005490.1
BP	GO:0006629	lipid metabolic process	29/765	293/6600	0.846424	1	Solyc01g088400.4/Solyc01g009870.3/Solyc06g060870.1/Solyc09g065240.3/Solyc01g091320.3/Solyc12g009820.2/Solyc11g066710.3/Solyc01g011430.4/Solyc02g032940.4/Solyc02g086180.4/Solyc12g100250.3/Solyc10g055680.1/Solyc06g005750.3/Solyc04g040130.1/Solyc10g086320.2/Solyc02g077110.3/Solyc12g049030.1/Solyc03g058430.3/Solyc12g010910.2/Solyc12g098730.3/Solyc04g079250.3/Solyc12g044950.3/Solyc02g068070.4/Solyc12g…	Solyc01g088400.4/Solyc01g009870.3/Solyc06g060870.1/Solyc09g065240.3/Solyc01g091320.3/Solyc12g009820.2/Solyc11g066710.3/Solyc01g011430.4/Solyc02g032940.4/Solyc02g086180.4/Solyc12g100250.3/Solyc10g055680.1/Solyc06g005750.3/Solyc04g040130.1/Solyc10g086320.2/Solyc02g077110.3/Solyc12g049030.1/Solyc03g058430.3/Solyc12g010910.2/Solyc12g098730.3/Solyc04g079250.3/Solyc12g044950.3/Solyc02g068070.4/Solyc12g…	29	19	Solyc01g088400.4/Solyc01g091320.3/Solyc11g066710.3/Solyc01g011430.4/Solyc02g032940.4/Solyc02g086180.4/Solyc12g100250.3/Solyc10g055680.1/Solyc06g005750.3/Solyc04g040130.1/Solyc02g077110.3/Solyc12g049030.1/Solyc12g098730.3/Solyc12g044950.3/Solyc12g100270.2/Solyc06g059720.3/Solyc11g011240.1/Solyc10g018140.2/Solyc12g045037.1	10	Solyc01g009870.3/Solyc06g060870.1/Solyc09g065240.3/Solyc12g009820.2/Solyc10g086320.2/Solyc03g058430.3/Solyc12g010910.2/Solyc04g079250.3/Solyc02g068070.4/Solyc02g063140.4
BP	GO:0046700	heterocycle catabolic process	5/765	62/6600	0.860705	1	Solyc07g065900.3/Solyc06g083130.4/Solyc09g097930.4/Solyc09g090300.3/Solyc07g065440.4	Solyc07g065900.3/Solyc06g083130.4/Solyc09g097930.4/Solyc09g090300.3/Solyc07g065440.4	5	3	Solyc06g083130.4/Solyc09g097930.4/Solyc09g090300.3	2	Solyc07g065900.3/Solyc07g065440.4
BP	GO:0006284	base-excision repair	1/765	16/6600	0.861032	1	Solyc10g005210.4	Solyc10g005210.4	1	0		1	Solyc10g005210.4
BP	GO:0032268	regulation of cellular protein metabolic process	1/765	16/6600	0.861032	1	Solyc01g098930.3	Solyc01g098930.3	1	1	Solyc01g098930.3	0
BP	GO:0033014	tetrapyrrole biosynthetic process	1/765	16/6600	0.861032	1	Solyc01g106390.3	Solyc01g106390.3	1	0		1	Solyc01g106390.3
BP	GO:0048518	positive regulation of biological process	1/765	16/6600	0.861032	1	Solyc08g066610.3	Solyc08g066610.3	1	0		1	Solyc08g066610.3
BP	GO:0019439	aromatic compound catabolic process	5/765	63/6600	0.869903	1	Solyc07g065900.3/Solyc06g083130.4/Solyc09g097930.4/Solyc09g090300.3/Solyc07g065440.4	Solyc07g065900.3/Solyc06g083130.4/Solyc09g097930.4/Solyc09g090300.3/Solyc07g065440.4	5	3	Solyc06g083130.4/Solyc09g097930.4/Solyc09g090300.3	2	Solyc07g065900.3/Solyc07g065440.4
BP	GO:0044270	cellular nitrogen compound catabolic process	5/765	63/6600	0.869903	1	Solyc07g065900.3/Solyc06g083130.4/Solyc09g097930.4/Solyc09g090300.3/Solyc07g065440.4	Solyc07g065900.3/Solyc06g083130.4/Solyc09g097930.4/Solyc09g090300.3/Solyc07g065440.4	5	3	Solyc06g083130.4/Solyc09g097930.4/Solyc09g090300.3	2	Solyc07g065900.3/Solyc07g065440.4
BP	GO:1901361	organic cyclic compound catabolic process	5/765	63/6600	0.869903	1	Solyc07g065900.3/Solyc06g083130.4/Solyc09g097930.4/Solyc09g090300.3/Solyc07g065440.4	Solyc07g065900.3/Solyc06g083130.4/Solyc09g097930.4/Solyc09g090300.3/Solyc07g065440.4	5	3	Solyc06g083130.4/Solyc09g097930.4/Solyc09g090300.3	2	Solyc07g065900.3/Solyc07g065440.4
BP	GO:0006479	protein methylation	1/765	17/6600	0.877179	1	Solyc03g093700.3	Solyc03g093700.3	1	0		1	Solyc03g093700.3
BP	GO:0007186	G-protein-coupled receptor signaling pathway	1/765	17/6600	0.877179	1	Solyc01g109110.3	Solyc01g109110.3	1	0		1	Solyc01g109110.3
BP	GO:0008213	protein alkylation	1/765	17/6600	0.877179	1	Solyc03g093700.3	Solyc03g093700.3	1	0		1	Solyc03g093700.3
BP	GO:0050790	regulation of catalytic activity	1/765	17/6600	0.877179	1	Solyc01g098930.3	Solyc01g098930.3	1	1	Solyc01g098930.3	0
BP	GO:0065009	regulation of molecular function	1/765	17/6600	0.877179	1	Solyc01g098930.3	Solyc01g098930.3	1	1	Solyc01g098930.3	0
BP	GO:0065003	protein-containing complex assembly	5/765	64/6600	0.878583	1	Solyc08g081230.1/Solyc05g051290.4/Solyc11g011160.1/Solyc11g062320.2/Solyc12g010100.1	Solyc08g081230.1/Solyc05g051290.4/Solyc11g011160.1/Solyc11g062320.2/Solyc12g010100.1	5	2	Solyc05g051290.4/Solyc11g011160.1	3	Solyc08g081230.1/Solyc11g062320.2/Solyc12g010100.1
BP	GO:1901565	organonitrogen compound catabolic process	8/765	96/6600	0.881907	1	Solyc01g111640.3/Solyc02g082930.3/Solyc08g078140.3/Solyc10g055800.2/Solyc01g067210.4/Solyc02g061770.4/Solyc10g080570.2/Solyc06g053380.3	Solyc01g111640.3/Solyc02g082930.3/Solyc08g078140.3/Solyc10g055800.2/Solyc01g067210.4/Solyc02g061770.4/Solyc10g080570.2/Solyc06g053380.3	8	7	Solyc01g111640.3/Solyc02g082930.3/Solyc08g078140.3/Solyc10g055800.2/Solyc02g061770.4/Solyc10g080570.2/Solyc06g053380.3	1	Solyc01g067210.4
BP	GO:0051246	regulation of protein metabolic process	1/765	18/6600	0.891452	1	Solyc01g098930.3	Solyc01g098930.3	1	1	Solyc01g098930.3	0
BP	GO:0033013	tetrapyrrole metabolic process	1/765	19/6600	0.904068	1	Solyc01g106390.3	Solyc01g106390.3	1	0		1	Solyc01g106390.3
BP	GO:0051726	regulation of cell cycle	1/765	19/6600	0.904068	1	Solyc01g098930.3	Solyc01g098930.3	1	1	Solyc01g098930.3	0
BP	GO:0006753	nucleoside phosphate metabolic process	9/765	110/6600	0.90439	1	Solyc01g056850.3/Solyc03g032020.4/Solyc03g112060.3/Solyc07g065900.3/Solyc06g083130.4/Solyc02g091130.3/Solyc09g097930.4/Solyc06g063330.3/Solyc09g090300.3	Solyc01g056850.3/Solyc03g032020.4/Solyc03g112060.3/Solyc07g065900.3/Solyc06g083130.4/Solyc02g091130.3/Solyc09g097930.4/Solyc06g063330.3/Solyc09g090300.3	9	5	Solyc03g032020.4/Solyc06g083130.4/Solyc09g097930.4/Solyc06g063330.3/Solyc09g090300.3	4	Solyc01g056850.3/Solyc03g112060.3/Solyc07g065900.3/Solyc02g091130.3
BP	GO:0044248	cellular catabolic process	14/765	161/6600	0.905092	1	Solyc01g111640.3/Solyc02g082930.3/Solyc07g065900.3/Solyc06g083130.4/Solyc08g078140.3/Solyc10g055800.2/Solyc01g067210.4/Solyc02g061770.4/Solyc12g008650.2/Solyc10g080570.2/Solyc09g097930.4/Solyc06g053380.3/Solyc09g090300.3/Solyc07g065440.4	Solyc01g111640.3/Solyc02g082930.3/Solyc07g065900.3/Solyc06g083130.4/Solyc08g078140.3/Solyc10g055800.2/Solyc01g067210.4/Solyc02g061770.4/Solyc12g008650.2/Solyc10g080570.2/Solyc09g097930.4/Solyc06g053380.3/Solyc09g090300.3/Solyc07g065440.4	14	10	Solyc01g111640.3/Solyc02g082930.3/Solyc06g083130.4/Solyc08g078140.3/Solyc10g055800.2/Solyc02g061770.4/Solyc10g080570.2/Solyc09g097930.4/Solyc06g053380.3/Solyc09g090300.3	4	Solyc07g065900.3/Solyc01g067210.4/Solyc12g008650.2/Solyc07g065440.4
BP	GO:0019725	cellular homeostasis	8/765	101/6600	0.912338	1	Solyc09g074570.1/Solyc06g050980.3/Solyc06g008760.1/Solyc02g080640.4/Solyc02g032860.3/Solyc08g062970.1/Solyc06g082170.2/Solyc05g056400.3	Solyc09g074570.1/Solyc06g050980.3/Solyc06g008760.1/Solyc02g080640.4/Solyc02g032860.3/Solyc08g062970.1/Solyc06g082170.2/Solyc05g056400.3	8	7	Solyc09g074570.1/Solyc06g008760.1/Solyc02g080640.4/Solyc02g032860.3/Solyc08g062970.1/Solyc06g082170.2/Solyc05g056400.3	1	Solyc06g050980.3
BP	GO:0006664	glycolipid metabolic process	1/765	20/6600	0.91522	1	Solyc12g009820.2	Solyc12g009820.2	1	0		1	Solyc12g009820.2
BP	GO:0009247	glycolipid biosynthetic process	1/765	20/6600	0.91522	1	Solyc12g009820.2	Solyc12g009820.2	1	0		1	Solyc12g009820.2
BP	GO:0046467	membrane lipid biosynthetic process	1/765	20/6600	0.91522	1	Solyc12g009820.2	Solyc12g009820.2	1	0		1	Solyc12g009820.2
BP	GO:1903509	liposaccharide metabolic process	1/765	20/6600	0.91522	1	Solyc12g009820.2	Solyc12g009820.2	1	0		1	Solyc12g009820.2
BP	GO:0016052	carbohydrate catabolic process	3/765	47/6600	0.922024	1	Solyc07g065900.3/Solyc12g008650.2/Solyc08g007130.4	Solyc07g065900.3/Solyc12g008650.2/Solyc08g007130.4	3	0		3	Solyc07g065900.3/Solyc12g008650.2/Solyc08g007130.4
BP	GO:0006511	ubiquitin-dependent protein catabolic process	4/765	59/6600	0.923249	1	Solyc01g111640.3/Solyc08g078140.3/Solyc01g067210.4/Solyc10g080570.2	Solyc01g111640.3/Solyc08g078140.3/Solyc01g067210.4/Solyc10g080570.2	4	3	Solyc01g111640.3/Solyc08g078140.3/Solyc10g080570.2	1	Solyc01g067210.4
BP	GO:0019941	modification-dependent protein catabolic process	4/765	59/6600	0.923249	1	Solyc01g111640.3/Solyc08g078140.3/Solyc01g067210.4/Solyc10g080570.2	Solyc01g111640.3/Solyc08g078140.3/Solyc01g067210.4/Solyc10g080570.2	4	3	Solyc01g111640.3/Solyc08g078140.3/Solyc10g080570.2	1	Solyc01g067210.4
BP	GO:0043632	modification-dependent macromolecule catabolic process	4/765	59/6600	0.923249	1	Solyc01g111640.3/Solyc08g078140.3/Solyc01g067210.4/Solyc10g080570.2	Solyc01g111640.3/Solyc08g078140.3/Solyc01g067210.4/Solyc10g080570.2	4	3	Solyc01g111640.3/Solyc08g078140.3/Solyc10g080570.2	1	Solyc01g067210.4
BP	GO:0044283	small molecule biosynthetic process	12/765	145/6600	0.923592	1	Solyc12g010840.2/Solyc06g074530.1/Solyc01g080280.3/Solyc07g065900.3/Solyc06g083130.4/Solyc12g041870.3/Solyc06g050630.3/Solyc08g044270.4/Solyc09g011870.3/Solyc02g063140.4/Solyc09g097930.4/Solyc09g090300.3	Solyc12g010840.2/Solyc06g074530.1/Solyc01g080280.3/Solyc07g065900.3/Solyc06g083130.4/Solyc12g041870.3/Solyc06g050630.3/Solyc08g044270.4/Solyc09g011870.3/Solyc02g063140.4/Solyc09g097930.4/Solyc09g090300.3	12	6	Solyc06g083130.4/Solyc12g041870.3/Solyc08g044270.4/Solyc09g011870.3/Solyc09g097930.4/Solyc09g090300.3	6	Solyc12g010840.2/Solyc06g074530.1/Solyc01g080280.3/Solyc07g065900.3/Solyc06g050630.3/Solyc02g063140.4
BP	GO:0006720	isoprenoid metabolic process	1/765	21/6600	0.925076	1	Solyc11g011240.1	Solyc11g011240.1	1	1	Solyc11g011240.1	0
BP	GO:0008299	isoprenoid biosynthetic process	1/765	21/6600	0.925076	1	Solyc11g011240.1	Solyc11g011240.1	1	1	Solyc11g011240.1	0
BP	GO:1901575	organic substance catabolic process	15/765	176/6600	0.925471	1	Solyc01g111640.3/Solyc02g082930.3/Solyc07g065900.3/Solyc06g083130.4/Solyc08g078140.3/Solyc10g055800.2/Solyc01g067210.4/Solyc02g061770.4/Solyc12g008650.2/Solyc10g080570.2/Solyc09g097930.4/Solyc08g007130.4/Solyc06g053380.3/Solyc09g090300.3/Solyc07g065440.4	Solyc01g111640.3/Solyc02g082930.3/Solyc07g065900.3/Solyc06g083130.4/Solyc08g078140.3/Solyc10g055800.2/Solyc01g067210.4/Solyc02g061770.4/Solyc12g008650.2/Solyc10g080570.2/Solyc09g097930.4/Solyc08g007130.4/Solyc06g053380.3/Solyc09g090300.3/Solyc07g065440.4	15	10	Solyc01g111640.3/Solyc02g082930.3/Solyc06g083130.4/Solyc08g078140.3/Solyc10g055800.2/Solyc02g061770.4/Solyc10g080570.2/Solyc09g097930.4/Solyc06g053380.3/Solyc09g090300.3	5	Solyc07g065900.3/Solyc01g067210.4/Solyc12g008650.2/Solyc08g007130.4/Solyc07g065440.4
BP	GO:0071103	DNA conformation change	2/765	35/6600	0.925589	1	Solyc05g051290.4/Solyc11g011160.1	Solyc05g051290.4/Solyc11g011160.1	2	2	Solyc05g051290.4/Solyc11g011160.1	0
BP	GO:0022607	cellular component assembly	7/765	93/6600	0.926081	1	Solyc08g081230.1/Solyc05g051290.4/Solyc11g011160.1/Solyc11g062320.2/Solyc03g114890.4/Solyc12g010100.1/Solyc07g007450.3	Solyc08g081230.1/Solyc05g051290.4/Solyc11g011160.1/Solyc11g062320.2/Solyc03g114890.4/Solyc12g010100.1/Solyc07g007450.3	7	4	Solyc05g051290.4/Solyc11g011160.1/Solyc03g114890.4/Solyc07g007450.3	3	Solyc08g081230.1/Solyc11g062320.2/Solyc12g010100.1
BP	GO:0000160	phosphorelay signal transduction system	2/765	36/6600	0.932707	1	Solyc01g098400.3/Solyc09g089610.3	Solyc01g098400.3/Solyc09g089610.3	2	2	Solyc01g098400.3/Solyc09g089610.3	0
BP	GO:0016053	organic acid biosynthetic process	9/765	116/6600	0.932935	1	Solyc12g010840.2/Solyc06g074530.1/Solyc01g080280.3/Solyc07g065900.3/Solyc12g041870.3/Solyc06g050630.3/Solyc08g044270.4/Solyc09g011870.3/Solyc02g063140.4	Solyc12g010840.2/Solyc06g074530.1/Solyc01g080280.3/Solyc07g065900.3/Solyc12g041870.3/Solyc06g050630.3/Solyc08g044270.4/Solyc09g011870.3/Solyc02g063140.4	9	3	Solyc12g041870.3/Solyc08g044270.4/Solyc09g011870.3	6	Solyc12g010840.2/Solyc06g074530.1/Solyc01g080280.3/Solyc07g065900.3/Solyc06g050630.3/Solyc02g063140.4
BP	GO:0046394	carboxylic acid biosynthetic process	9/765	116/6600	0.932935	1	Solyc12g010840.2/Solyc06g074530.1/Solyc01g080280.3/Solyc07g065900.3/Solyc12g041870.3/Solyc06g050630.3/Solyc08g044270.4/Solyc09g011870.3/Solyc02g063140.4	Solyc12g010840.2/Solyc06g074530.1/Solyc01g080280.3/Solyc07g065900.3/Solyc12g041870.3/Solyc06g050630.3/Solyc08g044270.4/Solyc09g011870.3/Solyc02g063140.4	9	3	Solyc12g041870.3/Solyc08g044270.4/Solyc09g011870.3	6	Solyc12g010840.2/Solyc06g074530.1/Solyc01g080280.3/Solyc07g065900.3/Solyc06g050630.3/Solyc02g063140.4
BP	GO:0007010	cytoskeleton organization	1/765	22/6600	0.933788	1	Solyc11g012660.2	Solyc11g012660.2	1	1	Solyc11g012660.2	0
BP	GO:0042592	homeostatic process	8/765	106/6600	0.935812	1	Solyc09g074570.1/Solyc06g050980.3/Solyc06g008760.1/Solyc02g080640.4/Solyc02g032860.3/Solyc08g062970.1/Solyc06g082170.2/Solyc05g056400.3	Solyc09g074570.1/Solyc06g050980.3/Solyc06g008760.1/Solyc02g080640.4/Solyc02g032860.3/Solyc08g062970.1/Solyc06g082170.2/Solyc05g056400.3	8	7	Solyc09g074570.1/Solyc06g008760.1/Solyc02g080640.4/Solyc02g032860.3/Solyc08g062970.1/Solyc06g082170.2/Solyc05g056400.3	1	Solyc06g050980.3
BP	GO:0006643	membrane lipid metabolic process	1/765	23/6600	0.941488	1	Solyc12g009820.2	Solyc12g009820.2	1	0		1	Solyc12g009820.2
BP	GO:0018205	peptidyl-lysine modification	1/765	23/6600	0.941488	1	Solyc03g093700.3	Solyc03g093700.3	1	0		1	Solyc03g093700.3
BP	GO:0045017	glycerolipid biosynthetic process	1/765	23/6600	0.941488	1	Solyc01g011430.4	Solyc01g011430.4	1	1	Solyc01g011430.4	0
BP	GO:0006520	cellular amino acid metabolic process	9/765	119/6600	0.944207	1	Solyc12g010840.2/Solyc06g074530.1/Solyc01g080280.3/Solyc10g078550.4/Solyc12g041870.3/Solyc06g050630.3/Solyc08g044270.4/Solyc12g019100.2/Solyc09g011870.3	Solyc12g010840.2/Solyc06g074530.1/Solyc01g080280.3/Solyc10g078550.4/Solyc12g041870.3/Solyc06g050630.3/Solyc08g044270.4/Solyc12g019100.2/Solyc09g011870.3	9	4	Solyc10g078550.4/Solyc12g041870.3/Solyc08g044270.4/Solyc09g011870.3	5	Solyc12g010840.2/Solyc06g074530.1/Solyc01g080280.3/Solyc06g050630.3/Solyc12g019100.2
BP	GO:0009056	catabolic process	15/765	182/6600	0.944891	1	Solyc01g111640.3/Solyc02g082930.3/Solyc07g065900.3/Solyc06g083130.4/Solyc08g078140.3/Solyc10g055800.2/Solyc01g067210.4/Solyc02g061770.4/Solyc12g008650.2/Solyc10g080570.2/Solyc09g097930.4/Solyc08g007130.4/Solyc06g053380.3/Solyc09g090300.3/Solyc07g065440.4	Solyc01g111640.3/Solyc02g082930.3/Solyc07g065900.3/Solyc06g083130.4/Solyc08g078140.3/Solyc10g055800.2/Solyc01g067210.4/Solyc02g061770.4/Solyc12g008650.2/Solyc10g080570.2/Solyc09g097930.4/Solyc08g007130.4/Solyc06g053380.3/Solyc09g090300.3/Solyc07g065440.4	15	10	Solyc01g111640.3/Solyc02g082930.3/Solyc06g083130.4/Solyc08g078140.3/Solyc10g055800.2/Solyc02g061770.4/Solyc10g080570.2/Solyc09g097930.4/Solyc06g053380.3/Solyc09g090300.3	5	Solyc07g065900.3/Solyc01g067210.4/Solyc12g008650.2/Solyc08g007130.4/Solyc07g065440.4
BP	GO:0016569	covalent chromatin modification	1/765	24/6600	0.948294	1	Solyc03g093700.3	Solyc03g093700.3	1	0		1	Solyc03g093700.3
BP	GO:0016570	histone modification	1/765	24/6600	0.948294	1	Solyc03g093700.3	Solyc03g093700.3	1	0		1	Solyc03g093700.3
BP	GO:0043414	macromolecule methylation	1/765	24/6600	0.948294	1	Solyc03g093700.3	Solyc03g093700.3	1	0		1	Solyc03g093700.3
BP	GO:0045454	cell redox homeostasis	7/765	99/6600	0.950617	1	Solyc09g074570.1/Solyc06g008760.1/Solyc02g080640.4/Solyc02g032860.3/Solyc08g062970.1/Solyc06g082170.2/Solyc05g056400.3	Solyc09g074570.1/Solyc06g008760.1/Solyc02g080640.4/Solyc02g032860.3/Solyc08g062970.1/Solyc06g082170.2/Solyc05g056400.3	7	7	Solyc09g074570.1/Solyc06g008760.1/Solyc02g080640.4/Solyc02g032860.3/Solyc08g062970.1/Solyc06g082170.2/Solyc05g056400.3	0
BP	GO:0043933	protein-containing complex subunit organization	5/765	78/6600	0.95688	1	Solyc08g081230.1/Solyc05g051290.4/Solyc11g011160.1/Solyc11g062320.2/Solyc12g010100.1	Solyc08g081230.1/Solyc05g051290.4/Solyc11g011160.1/Solyc11g062320.2/Solyc12g010100.1	5	2	Solyc05g051290.4/Solyc11g011160.1	3	Solyc08g081230.1/Solyc11g062320.2/Solyc12g010100.1
BP	GO:0019752	carboxylic acid metabolic process	20/765	239/6600	0.959273	1	Solyc08g068600.3/Solyc12g010840.2/Solyc06g074530.1/Solyc08g066240.3/Solyc07g052480.3/Solyc01g080280.3/Solyc10g078550.4/Solyc07g065900.3/Solyc08g068680.4/Solyc12g041870.3/Solyc08g068610.3/Solyc06g050630.3/Solyc04g025530.3/Solyc08g066250.4/Solyc08g044270.4/Solyc12g019100.2/Solyc09g011870.3/Solyc02g063140.4/Solyc06g059720.3/Solyc08g068630.4	Solyc08g068600.3/Solyc12g010840.2/Solyc06g074530.1/Solyc08g066240.3/Solyc07g052480.3/Solyc01g080280.3/Solyc10g078550.4/Solyc07g065900.3/Solyc08g068680.4/Solyc12g041870.3/Solyc08g068610.3/Solyc06g050630.3/Solyc04g025530.3/Solyc08g066250.4/Solyc08g044270.4/Solyc12g019100.2/Solyc09g011870.3/Solyc02g063140.4/Solyc06g059720.3/Solyc08g068630.4	20	8	Solyc08g066240.3/Solyc07g052480.3/Solyc10g078550.4/Solyc12g041870.3/Solyc08g066250.4/Solyc08g044270.4/Solyc09g011870.3/Solyc06g059720.3	12	Solyc08g068600.3/Solyc12g010840.2/Solyc06g074530.1/Solyc01g080280.3/Solyc07g065900.3/Solyc08g068680.4/Solyc08g068610.3/Solyc06g050630.3/Solyc04g025530.3/Solyc12g019100.2/Solyc02g063140.4/Solyc08g068630.4
BP	GO:0006633	fatty acid biosynthetic process	1/765	26/6600	0.959625	1	Solyc02g063140.4	Solyc02g063140.4	1	0		1	Solyc02g063140.4
BP	GO:0006325	chromatin organization	3/765	55/6600	0.962066	1	Solyc05g051290.4/Solyc11g011160.1/Solyc03g093700.3	Solyc05g051290.4/Solyc11g011160.1/Solyc03g093700.3	3	2	Solyc05g051290.4/Solyc11g011160.1	1	Solyc03g093700.3
BP	GO:0034622	cellular protein-containing complex assembly	3/765	55/6600	0.962066	1	Solyc05g051290.4/Solyc11g011160.1/Solyc11g062320.2	Solyc05g051290.4/Solyc11g011160.1/Solyc11g062320.2	3	2	Solyc05g051290.4/Solyc11g011160.1	1	Solyc11g062320.2
BP	GO:0007154	cell communication	17/765	210/6600	0.962462	1	Solyc06g082440.1/Solyc01g109110.3/Solyc01g098400.3/Solyc09g089610.3/Solyc04g077270.4/Solyc09g075920.1/Solyc10g006720.4/Solyc02g079710.4/Solyc07g053120.4/Solyc07g063770.3/Solyc07g052770.2/Solyc07g063710.2/Solyc02g079530.4/Solyc07g009443.1/Solyc08g067310.1/Solyc02g079550.3/Solyc07g009440.2	Solyc06g082440.1/Solyc01g109110.3/Solyc01g098400.3/Solyc09g089610.3/Solyc04g077270.4/Solyc09g075920.1/Solyc10g006720.4/Solyc02g079710.4/Solyc07g053120.4/Solyc07g063770.3/Solyc07g052770.2/Solyc07g063710.2/Solyc02g079530.4/Solyc07g009443.1/Solyc08g067310.1/Solyc02g079550.3/Solyc07g009440.2	17	13	Solyc01g098400.3/Solyc09g089610.3/Solyc04g077270.4/Solyc09g075920.1/Solyc10g006720.4/Solyc02g079710.4/Solyc07g053120.4/Solyc07g063770.3/Solyc07g063710.2/Solyc02g079530.4/Solyc07g009443.1/Solyc08g067310.1/Solyc02g079550.3	4	Solyc06g082440.1/Solyc01g109110.3/Solyc07g052770.2/Solyc07g009440.2
BP	GO:0043436	oxoacid metabolic process	20/765	241/6600	0.963029	1	Solyc08g068600.3/Solyc12g010840.2/Solyc06g074530.1/Solyc08g066240.3/Solyc07g052480.3/Solyc01g080280.3/Solyc10g078550.4/Solyc07g065900.3/Solyc08g068680.4/Solyc12g041870.3/Solyc08g068610.3/Solyc06g050630.3/Solyc04g025530.3/Solyc08g066250.4/Solyc08g044270.4/Solyc12g019100.2/Solyc09g011870.3/Solyc02g063140.4/Solyc06g059720.3/Solyc08g068630.4	Solyc08g068600.3/Solyc12g010840.2/Solyc06g074530.1/Solyc08g066240.3/Solyc07g052480.3/Solyc01g080280.3/Solyc10g078550.4/Solyc07g065900.3/Solyc08g068680.4/Solyc12g041870.3/Solyc08g068610.3/Solyc06g050630.3/Solyc04g025530.3/Solyc08g066250.4/Solyc08g044270.4/Solyc12g019100.2/Solyc09g011870.3/Solyc02g063140.4/Solyc06g059720.3/Solyc08g068630.4	20	8	Solyc08g066240.3/Solyc07g052480.3/Solyc10g078550.4/Solyc12g041870.3/Solyc08g066250.4/Solyc08g044270.4/Solyc09g011870.3/Solyc06g059720.3	12	Solyc08g068600.3/Solyc12g010840.2/Solyc06g074530.1/Solyc01g080280.3/Solyc07g065900.3/Solyc08g068680.4/Solyc08g068610.3/Solyc06g050630.3/Solyc04g025530.3/Solyc12g019100.2/Solyc02g063140.4/Solyc08g068630.4
BP	GO:0044257	cellular protein catabolic process	4/765	68/6600	0.963421	1	Solyc01g111640.3/Solyc08g078140.3/Solyc01g067210.4/Solyc10g080570.2	Solyc01g111640.3/Solyc08g078140.3/Solyc01g067210.4/Solyc10g080570.2	4	3	Solyc01g111640.3/Solyc08g078140.3/Solyc10g080570.2	1	Solyc01g067210.4
BP	GO:0051603	proteolysis involved in cellular protein catabolic process	4/765	68/6600	0.963421	1	Solyc01g111640.3/Solyc08g078140.3/Solyc01g067210.4/Solyc10g080570.2	Solyc01g111640.3/Solyc08g078140.3/Solyc01g067210.4/Solyc10g080570.2	4	3	Solyc01g111640.3/Solyc08g078140.3/Solyc10g080570.2	1	Solyc01g067210.4
BP	GO:0006631	fatty acid metabolic process	2/765	42/6600	0.96358	1	Solyc02g063140.4/Solyc06g059720.3	Solyc02g063140.4/Solyc06g059720.3	2	1	Solyc06g059720.3	1	Solyc02g063140.4
BP	GO:0017144	drug metabolic process	8/765	115/6600	0.964512	1	Solyc06g074530.1/Solyc02g082930.3/Solyc07g065900.3/Solyc02g091130.3/Solyc10g055800.2/Solyc02g061770.4/Solyc06g053380.3/Solyc06g063330.3	Solyc06g074530.1/Solyc02g082930.3/Solyc07g065900.3/Solyc02g091130.3/Solyc10g055800.2/Solyc02g061770.4/Solyc06g053380.3/Solyc06g063330.3	8	5	Solyc02g082930.3/Solyc10g055800.2/Solyc02g061770.4/Solyc06g053380.3/Solyc06g063330.3	3	Solyc06g074530.1/Solyc07g065900.3/Solyc02g091130.3
BP	GO:0006082	organic acid metabolic process	20/765	242/6600	0.964792	1	Solyc08g068600.3/Solyc12g010840.2/Solyc06g074530.1/Solyc08g066240.3/Solyc07g052480.3/Solyc01g080280.3/Solyc10g078550.4/Solyc07g065900.3/Solyc08g068680.4/Solyc12g041870.3/Solyc08g068610.3/Solyc06g050630.3/Solyc04g025530.3/Solyc08g066250.4/Solyc08g044270.4/Solyc12g019100.2/Solyc09g011870.3/Solyc02g063140.4/Solyc06g059720.3/Solyc08g068630.4	Solyc08g068600.3/Solyc12g010840.2/Solyc06g074530.1/Solyc08g066240.3/Solyc07g052480.3/Solyc01g080280.3/Solyc10g078550.4/Solyc07g065900.3/Solyc08g068680.4/Solyc12g041870.3/Solyc08g068610.3/Solyc06g050630.3/Solyc04g025530.3/Solyc08g066250.4/Solyc08g044270.4/Solyc12g019100.2/Solyc09g011870.3/Solyc02g063140.4/Solyc06g059720.3/Solyc08g068630.4	20	8	Solyc08g066240.3/Solyc07g052480.3/Solyc10g078550.4/Solyc12g041870.3/Solyc08g066250.4/Solyc08g044270.4/Solyc09g011870.3/Solyc06g059720.3	12	Solyc08g068600.3/Solyc12g010840.2/Solyc06g074530.1/Solyc01g080280.3/Solyc07g065900.3/Solyc08g068680.4/Solyc08g068610.3/Solyc06g050630.3/Solyc04g025530.3/Solyc12g019100.2/Solyc02g063140.4/Solyc08g068630.4
BP	GO:0055086	nucleobase-containing small molecule metabolic process	9/765	127/6600	0.966533	1	Solyc01g056850.3/Solyc03g032020.4/Solyc03g112060.3/Solyc07g065900.3/Solyc06g083130.4/Solyc02g091130.3/Solyc09g097930.4/Solyc06g063330.3/Solyc09g090300.3	Solyc01g056850.3/Solyc03g032020.4/Solyc03g112060.3/Solyc07g065900.3/Solyc06g083130.4/Solyc02g091130.3/Solyc09g097930.4/Solyc06g063330.3/Solyc09g090300.3	9	5	Solyc03g032020.4/Solyc06g083130.4/Solyc09g097930.4/Solyc06g063330.3/Solyc09g090300.3	4	Solyc01g056850.3/Solyc03g112060.3/Solyc07g065900.3/Solyc02g091130.3
BP	GO:0019359	nicotinamide nucleotide biosynthetic process	2/765	43/6600	0.967174	1	Solyc03g112060.3/Solyc07g065900.3	Solyc03g112060.3/Solyc07g065900.3	2	0		2	Solyc03g112060.3/Solyc07g065900.3
BP	GO:0019363	pyridine nucleotide biosynthetic process	2/765	43/6600	0.967174	1	Solyc03g112060.3/Solyc07g065900.3	Solyc03g112060.3/Solyc07g065900.3	2	0		2	Solyc03g112060.3/Solyc07g065900.3
BP	GO:0072525	pyridine-containing compound biosynthetic process	2/765	44/6600	0.970426	1	Solyc03g112060.3/Solyc07g065900.3	Solyc03g112060.3/Solyc07g065900.3	2	0		2	Solyc03g112060.3/Solyc07g065900.3
BP	GO:0044265	cellular macromolecule catabolic process	5/765	83/6600	0.970998	1	Solyc01g111640.3/Solyc08g078140.3/Solyc01g067210.4/Solyc10g080570.2/Solyc07g065440.4	Solyc01g111640.3/Solyc08g078140.3/Solyc01g067210.4/Solyc10g080570.2/Solyc07g065440.4	5	3	Solyc01g111640.3/Solyc08g078140.3/Solyc10g080570.2	2	Solyc01g067210.4/Solyc07g065440.4
BP	GO:0030163	protein catabolic process	4/765	71/6600	0.971707	1	Solyc01g111640.3/Solyc08g078140.3/Solyc01g067210.4/Solyc10g080570.2	Solyc01g111640.3/Solyc08g078140.3/Solyc01g067210.4/Solyc10g080570.2	4	3	Solyc01g111640.3/Solyc08g078140.3/Solyc10g080570.2	1	Solyc01g067210.4
BP	GO:0007049	cell cycle	1/765	31/6600	0.978254	1	Solyc01g098930.3	Solyc01g098930.3	1	1	Solyc01g098930.3	0
BP	GO:0046486	glycerolipid metabolic process	2/765	47/6600	0.978424	1	Solyc01g011430.4/Solyc10g086320.2	Solyc01g011430.4/Solyc10g086320.2	2	1	Solyc01g011430.4	1	Solyc10g086320.2
BP	GO:0065008	regulation of biological quality	9/765	135/6600	0.980468	1	Solyc09g074570.1/Solyc06g050980.3/Solyc06g008760.1/Solyc02g080640.4/Solyc02g032860.3/Solyc10g079870.3/Solyc08g062970.1/Solyc06g082170.2/Solyc05g056400.3	Solyc09g074570.1/Solyc06g050980.3/Solyc06g008760.1/Solyc02g080640.4/Solyc02g032860.3/Solyc10g079870.3/Solyc08g062970.1/Solyc06g082170.2/Solyc05g056400.3	9	8	Solyc09g074570.1/Solyc06g008760.1/Solyc02g080640.4/Solyc02g032860.3/Solyc10g079870.3/Solyc08g062970.1/Solyc06g082170.2/Solyc05g056400.3	1	Solyc06g050980.3
BP	GO:0032259	methylation	1/765	32/6600	0.980786	1	Solyc03g093700.3	Solyc03g093700.3	1	0		1	Solyc03g093700.3
BP	GO:0019362	pyridine nucleotide metabolic process	2/765	49/6600	0.982546	1	Solyc03g112060.3/Solyc07g065900.3	Solyc03g112060.3/Solyc07g065900.3	2	0		2	Solyc03g112060.3/Solyc07g065900.3
BP	GO:0046496	nicotinamide nucleotide metabolic process	2/765	49/6600	0.982546	1	Solyc03g112060.3/Solyc07g065900.3	Solyc03g112060.3/Solyc07g065900.3	2	0		2	Solyc03g112060.3/Solyc07g065900.3
BP	GO:0006790	sulfur compound metabolic process	1/765	33/6600	0.983024	1	Solyc07g007450.3	Solyc07g007450.3	1	1	Solyc07g007450.3	0
BP	GO:0016579	protein deubiquitination	1/765	33/6600	0.983024	1	Solyc12g096430.1	Solyc12g096430.1	1	1	Solyc12g096430.1	0
BP	GO:0070646	protein modification by small protein removal	1/765	33/6600	0.983024	1	Solyc12g096430.1	Solyc12g096430.1	1	1	Solyc12g096430.1	0
BP	GO:0046034	ATP metabolic process	3/765	64/6600	0.983783	1	Solyc07g065900.3/Solyc02g091130.3/Solyc06g063330.3	Solyc07g065900.3/Solyc02g091130.3/Solyc06g063330.3	3	1	Solyc06g063330.3	2	Solyc07g065900.3/Solyc02g091130.3
BP	GO:0006733	oxidoreduction coenzyme metabolic process	2/765	50/6600	0.984309	1	Solyc03g112060.3/Solyc07g065900.3	Solyc03g112060.3/Solyc07g065900.3	2	0		2	Solyc03g112060.3/Solyc07g065900.3
BP	GO:0072524	pyridine-containing compound metabolic process	2/765	50/6600	0.984309	1	Solyc03g112060.3/Solyc07g065900.3	Solyc03g112060.3/Solyc07g065900.3	2	0		2	Solyc03g112060.3/Solyc07g065900.3
BP	GO:0009144	purine nucleoside triphosphate metabolic process	3/765	65/6600	0.985275	1	Solyc07g065900.3/Solyc02g091130.3/Solyc06g063330.3	Solyc07g065900.3/Solyc02g091130.3/Solyc06g063330.3	3	1	Solyc06g063330.3	2	Solyc07g065900.3/Solyc02g091130.3
BP	GO:0009199	ribonucleoside triphosphate metabolic process	3/765	65/6600	0.985275	1	Solyc07g065900.3/Solyc02g091130.3/Solyc06g063330.3	Solyc07g065900.3/Solyc02g091130.3/Solyc06g063330.3	3	1	Solyc06g063330.3	2	Solyc07g065900.3/Solyc02g091130.3
BP	GO:0009205	purine ribonucleoside triphosphate metabolic process	3/765	65/6600	0.985275	1	Solyc07g065900.3/Solyc02g091130.3/Solyc06g063330.3	Solyc07g065900.3/Solyc02g091130.3/Solyc06g063330.3	3	1	Solyc06g063330.3	2	Solyc07g065900.3/Solyc02g091130.3
BP	GO:0006096	glycolytic process	1/765	35/6600	0.986749	1	Solyc07g065900.3	Solyc07g065900.3	1	0		1	Solyc07g065900.3
BP	GO:0006165	nucleoside diphosphate phosphorylation	1/765	35/6600	0.986749	1	Solyc07g065900.3	Solyc07g065900.3	1	0		1	Solyc07g065900.3
BP	GO:0006757	ATP generation from ADP	1/765	35/6600	0.986749	1	Solyc07g065900.3	Solyc07g065900.3	1	0		1	Solyc07g065900.3
BP	GO:0009132	nucleoside diphosphate metabolic process	1/765	35/6600	0.986749	1	Solyc07g065900.3	Solyc07g065900.3	1	0		1	Solyc07g065900.3
BP	GO:0009135	purine nucleoside diphosphate metabolic process	1/765	35/6600	0.986749	1	Solyc07g065900.3	Solyc07g065900.3	1	0		1	Solyc07g065900.3
BP	GO:0009179	purine ribonucleoside diphosphate metabolic process	1/765	35/6600	0.986749	1	Solyc07g065900.3	Solyc07g065900.3	1	0		1	Solyc07g065900.3
BP	GO:0009185	ribonucleoside diphosphate metabolic process	1/765	35/6600	0.986749	1	Solyc07g065900.3	Solyc07g065900.3	1	0		1	Solyc07g065900.3
BP	GO:0042866	pyruvate biosynthetic process	1/765	35/6600	0.986749	1	Solyc07g065900.3	Solyc07g065900.3	1	0		1	Solyc07g065900.3
BP	GO:0046031	ADP metabolic process	1/765	35/6600	0.986749	1	Solyc07g065900.3	Solyc07g065900.3	1	0		1	Solyc07g065900.3
BP	GO:0046939	nucleotide phosphorylation	1/765	35/6600	0.986749	1	Solyc07g065900.3	Solyc07g065900.3	1	0		1	Solyc07g065900.3
BP	GO:0009117	nucleotide metabolic process	6/765	105/6600	0.986838	1	Solyc01g056850.3/Solyc03g032020.4/Solyc03g112060.3/Solyc07g065900.3/Solyc02g091130.3/Solyc06g063330.3	Solyc01g056850.3/Solyc03g032020.4/Solyc03g112060.3/Solyc07g065900.3/Solyc02g091130.3/Solyc06g063330.3	6	2	Solyc03g032020.4/Solyc06g063330.3	4	Solyc01g056850.3/Solyc03g112060.3/Solyc07g065900.3/Solyc02g091130.3
BP	GO:0009150	purine ribonucleotide metabolic process	4/765	80/6600	0.987229	1	Solyc03g032020.4/Solyc07g065900.3/Solyc02g091130.3/Solyc06g063330.3	Solyc03g032020.4/Solyc07g065900.3/Solyc02g091130.3/Solyc06g063330.3	4	2	Solyc03g032020.4/Solyc06g063330.3	2	Solyc07g065900.3/Solyc02g091130.3
BP	GO:0009259	ribonucleotide metabolic process	4/765	80/6600	0.987229	1	Solyc03g032020.4/Solyc07g065900.3/Solyc02g091130.3/Solyc06g063330.3	Solyc03g032020.4/Solyc07g065900.3/Solyc02g091130.3/Solyc06g063330.3	4	2	Solyc03g032020.4/Solyc06g063330.3	2	Solyc07g065900.3/Solyc02g091130.3
BP	GO:0044085	cellular component biogenesis	8/765	130/6600	0.987789	1	Solyc08g081230.1/Solyc05g051290.4/Solyc11g011160.1/Solyc11g062320.2/Solyc03g114890.4/Solyc03g115830.2/Solyc12g010100.1/Solyc07g007450.3	Solyc08g081230.1/Solyc05g051290.4/Solyc11g011160.1/Solyc11g062320.2/Solyc03g114890.4/Solyc03g115830.2/Solyc12g010100.1/Solyc07g007450.3	8	4	Solyc05g051290.4/Solyc11g011160.1/Solyc03g114890.4/Solyc07g007450.3	4	Solyc08g081230.1/Solyc11g062320.2/Solyc03g115830.2/Solyc12g010100.1
BP	GO:0009123	nucleoside monophosphate metabolic process	3/765	67/6600	0.987876	1	Solyc07g065900.3/Solyc02g091130.3/Solyc06g063330.3	Solyc07g065900.3/Solyc02g091130.3/Solyc06g063330.3	3	1	Solyc06g063330.3	2	Solyc07g065900.3/Solyc02g091130.3
BP	GO:0009126	purine nucleoside monophosphate metabolic process	3/765	67/6600	0.987876	1	Solyc07g065900.3/Solyc02g091130.3/Solyc06g063330.3	Solyc07g065900.3/Solyc02g091130.3/Solyc06g063330.3	3	1	Solyc06g063330.3	2	Solyc07g065900.3/Solyc02g091130.3
BP	GO:0009161	ribonucleoside monophosphate metabolic process	3/765	67/6600	0.987876	1	Solyc07g065900.3/Solyc02g091130.3/Solyc06g063330.3	Solyc07g065900.3/Solyc02g091130.3/Solyc06g063330.3	3	1	Solyc06g063330.3	2	Solyc07g065900.3/Solyc02g091130.3
BP	GO:0009167	purine ribonucleoside monophosphate metabolic process	3/765	67/6600	0.987876	1	Solyc07g065900.3/Solyc02g091130.3/Solyc06g063330.3	Solyc07g065900.3/Solyc02g091130.3/Solyc06g063330.3	3	1	Solyc06g063330.3	2	Solyc07g065900.3/Solyc02g091130.3
BP	GO:0006090	pyruvate metabolic process	1/765	36/6600	0.988293	1	Solyc07g065900.3	Solyc07g065900.3	1	0		1	Solyc07g065900.3
BP	GO:0009166	nucleotide catabolic process	1/765	36/6600	0.988293	1	Solyc07g065900.3	Solyc07g065900.3	1	0		1	Solyc07g065900.3
BP	GO:1902600	proton transmembrane transport	2/765	53/6600	0.988622	1	Solyc02g091130.3/Solyc06g063330.3	Solyc02g091130.3/Solyc06g063330.3	2	1	Solyc06g063330.3	1	Solyc02g091130.3
BP	GO:0006163	purine nucleotide metabolic process	4/765	83/6600	0.990277	1	Solyc03g032020.4/Solyc07g065900.3/Solyc02g091130.3/Solyc06g063330.3	Solyc03g032020.4/Solyc07g065900.3/Solyc02g091130.3/Solyc06g063330.3	4	2	Solyc03g032020.4/Solyc06g063330.3	2	Solyc07g065900.3/Solyc02g091130.3
BP	GO:0046488	phosphatidylinositol metabolic process	1/765	38/6600	0.990863	1	Solyc10g086320.2	Solyc10g086320.2	1	0		1	Solyc10g086320.2
BP	GO:0072521	purine-containing compound metabolic process	4/765	84/6600	0.991128	1	Solyc03g032020.4/Solyc07g065900.3/Solyc02g091130.3/Solyc06g063330.3	Solyc03g032020.4/Solyc07g065900.3/Solyc02g091130.3/Solyc06g063330.3	4	2	Solyc03g032020.4/Solyc06g063330.3	2	Solyc07g065900.3/Solyc02g091130.3
BP	GO:0019693	ribose phosphate metabolic process	4/765	86/6600	0.992622	1	Solyc03g032020.4/Solyc07g065900.3/Solyc02g091130.3/Solyc06g063330.3	Solyc03g032020.4/Solyc07g065900.3/Solyc02g091130.3/Solyc06g063330.3	4	2	Solyc03g032020.4/Solyc06g063330.3	2	Solyc07g065900.3/Solyc02g091130.3
BP	GO:0006486	protein glycosylation	1/765	40/6600	0.99287	1	Solyc08g069060.4	Solyc08g069060.4	1	1	Solyc08g069060.4	0
BP	GO:0009100	glycoprotein metabolic process	1/765	40/6600	0.99287	1	Solyc08g069060.4	Solyc08g069060.4	1	1	Solyc08g069060.4	0
BP	GO:0009101	glycoprotein biosynthetic process	1/765	40/6600	0.99287	1	Solyc08g069060.4	Solyc08g069060.4	1	1	Solyc08g069060.4	0
BP	GO:0043413	macromolecule glycosylation	1/765	40/6600	0.99287	1	Solyc08g069060.4	Solyc08g069060.4	1	1	Solyc08g069060.4	0
BP	GO:0006418	tRNA aminoacylation for protein translation	1/765	41/6600	0.993701	1	Solyc12g019100.2	Solyc12g019100.2	1	0		1	Solyc12g019100.2
BP	GO:0006650	glycerophospholipid metabolic process	1/765	41/6600	0.993701	1	Solyc10g086320.2	Solyc10g086320.2	1	0		1	Solyc10g086320.2
BP	GO:0034220	ion transmembrane transport	4/765	88/6600	0.993873	1	Solyc10g051120.3/Solyc02g091130.3/Solyc10g078470.2/Solyc06g063330.3	Solyc10g051120.3/Solyc02g091130.3/Solyc10g078470.2/Solyc06g063330.3	4	3	Solyc10g051120.3/Solyc10g078470.2/Solyc06g063330.3	1	Solyc02g091130.3
BP	GO:0006928	movement of cell or subcellular component	2/765	59/6600	0.994063	1	Solyc10g054080.3/Solyc01g057320.3	Solyc10g054080.3/Solyc01g057320.3	2	0		2	Solyc10g054080.3/Solyc01g057320.3
BP	GO:0007018	microtubule-based movement	2/765	59/6600	0.994063	1	Solyc10g054080.3/Solyc01g057320.3	Solyc10g054080.3/Solyc01g057320.3	2	0		2	Solyc10g054080.3/Solyc01g057320.3
BP	GO:0035556	intracellular signal transduction	2/765	59/6600	0.994063	1	Solyc01g098400.3/Solyc09g089610.3	Solyc01g098400.3/Solyc09g089610.3	2	2	Solyc01g098400.3/Solyc09g089610.3	0
BP	GO:0044281	small molecule metabolic process	29/765	373/6600	0.994885	1	Solyc08g068600.3/Solyc12g010840.2/Solyc06g074530.1/Solyc08g066240.3/Solyc01g056850.3/Solyc07g052480.3/Solyc03g032020.4/Solyc01g080280.3/Solyc10g078550.4/Solyc03g112060.3/Solyc07g065900.3/Solyc08g068680.4/Solyc06g083130.4/Solyc12g041870.3/Solyc08g068610.3/Solyc06g050630.3/Solyc02g091130.3/Solyc04g025530.3/Solyc08g066250.4/Solyc08g044270.4/Solyc12g019100.2/Solyc09g011870.3/Solyc12g008650.2/Solyc02g…	Solyc08g068600.3/Solyc12g010840.2/Solyc06g074530.1/Solyc08g066240.3/Solyc01g056850.3/Solyc07g052480.3/Solyc03g032020.4/Solyc01g080280.3/Solyc10g078550.4/Solyc03g112060.3/Solyc07g065900.3/Solyc08g068680.4/Solyc06g083130.4/Solyc12g041870.3/Solyc08g068610.3/Solyc06g050630.3/Solyc02g091130.3/Solyc04g025530.3/Solyc08g066250.4/Solyc08g044270.4/Solyc12g019100.2/Solyc09g011870.3/Solyc12g008650.2/Solyc02g…	29	13	Solyc08g066240.3/Solyc07g052480.3/Solyc03g032020.4/Solyc10g078550.4/Solyc06g083130.4/Solyc12g041870.3/Solyc08g066250.4/Solyc08g044270.4/Solyc09g011870.3/Solyc09g097930.4/Solyc06g059720.3/Solyc06g063330.3/Solyc09g090300.3	16	Solyc08g068600.3/Solyc12g010840.2/Solyc06g074530.1/Solyc01g056850.3/Solyc01g080280.3/Solyc03g112060.3/Solyc07g065900.3/Solyc08g068680.4/Solyc08g068610.3/Solyc06g050630.3/Solyc02g091130.3/Solyc04g025530.3/Solyc12g019100.2/Solyc12g008650.2/Solyc02g063140.4/Solyc08g068630.4
BP	GO:0006732	coenzyme metabolic process	3/765	76/6600	0.99503	1	Solyc03g032020.4/Solyc03g112060.3/Solyc07g065900.3	Solyc03g032020.4/Solyc03g112060.3/Solyc07g065900.3	3	1	Solyc03g032020.4	2	Solyc03g112060.3/Solyc07g065900.3
BP	GO:0043038	amino acid activation	1/765	45/6600	0.996165	1	Solyc12g019100.2	Solyc12g019100.2	1	0		1	Solyc12g019100.2
BP	GO:0043039	tRNA aminoacylation	1/765	45/6600	0.996165	1	Solyc12g019100.2	Solyc12g019100.2	1	0		1	Solyc12g019100.2
BP	GO:0070085	glycosylation	1/765	45/6600	0.996165	1	Solyc08g069060.4	Solyc08g069060.4	1	1	Solyc08g069060.4	0
BP	GO:0009108	coenzyme biosynthetic process	2/765	64/6600	0.996571	1	Solyc03g112060.3/Solyc07g065900.3	Solyc03g112060.3/Solyc07g065900.3	2	0		2	Solyc03g112060.3/Solyc07g065900.3
BP	GO:0009165	nucleotide biosynthetic process	3/765	81/6600	0.997004	1	Solyc01g056850.3/Solyc03g112060.3/Solyc07g065900.3	Solyc01g056850.3/Solyc03g112060.3/Solyc07g065900.3	3	0		3	Solyc01g056850.3/Solyc03g112060.3/Solyc07g065900.3
BP	GO:1901293	nucleoside phosphate biosynthetic process	3/765	81/6600	0.997004	1	Solyc01g056850.3/Solyc03g112060.3/Solyc07g065900.3	Solyc01g056850.3/Solyc03g112060.3/Solyc07g065900.3	3	0		3	Solyc01g056850.3/Solyc03g112060.3/Solyc07g065900.3
BP	GO:0072330	monocarboxylic acid biosynthetic process	2/765	67/6600	0.997539	1	Solyc07g065900.3/Solyc02g063140.4	Solyc07g065900.3/Solyc02g063140.4	2	0		2	Solyc07g065900.3/Solyc02g063140.4
BP	GO:0019637	organophosphate metabolic process	10/765	177/6600	0.997846	1	Solyc01g056850.3/Solyc03g032020.4/Solyc03g112060.3/Solyc07g065900.3/Solyc10g086320.2/Solyc06g083130.4/Solyc02g091130.3/Solyc09g097930.4/Solyc06g063330.3/Solyc09g090300.3	Solyc01g056850.3/Solyc03g032020.4/Solyc03g112060.3/Solyc07g065900.3/Solyc10g086320.2/Solyc06g083130.4/Solyc02g091130.3/Solyc09g097930.4/Solyc06g063330.3/Solyc09g090300.3	10	5	Solyc03g032020.4/Solyc06g083130.4/Solyc09g097930.4/Solyc06g063330.3/Solyc09g090300.3	5	Solyc01g056850.3/Solyc03g112060.3/Solyc07g065900.3/Solyc10g086320.2/Solyc02g091130.3
BP	GO:0051276	chromosome organization	3/765	85/6600	0.998012	1	Solyc05g051290.4/Solyc11g011160.1/Solyc03g093700.3	Solyc05g051290.4/Solyc11g011160.1/Solyc03g093700.3	3	2	Solyc05g051290.4/Solyc11g011160.1	1	Solyc03g093700.3
BP	GO:0007017	microtubule-based process	2/765	70/6600	0.998238	1	Solyc10g054080.3/Solyc01g057320.3	Solyc10g054080.3/Solyc01g057320.3	2	0		2	Solyc10g054080.3/Solyc01g057320.3
BP	GO:0032787	monocarboxylic acid metabolic process	3/765	87/6600	0.998383	1	Solyc07g065900.3/Solyc02g063140.4/Solyc06g059720.3	Solyc07g065900.3/Solyc02g063140.4/Solyc06g059720.3	3	1	Solyc06g059720.3	2	Solyc07g065900.3/Solyc02g063140.4
BP	GO:1901135	carbohydrate derivative metabolic process	10/765	181/6600	0.998417	1	Solyc08g069060.4/Solyc03g032020.4/Solyc12g009820.2/Solyc02g082930.3/Solyc07g065900.3/Solyc02g091130.3/Solyc10g055800.2/Solyc02g061770.4/Solyc06g053380.3/Solyc06g063330.3	Solyc08g069060.4/Solyc03g032020.4/Solyc12g009820.2/Solyc02g082930.3/Solyc07g065900.3/Solyc02g091130.3/Solyc10g055800.2/Solyc02g061770.4/Solyc06g053380.3/Solyc06g063330.3	10	7	Solyc08g069060.4/Solyc03g032020.4/Solyc02g082930.3/Solyc10g055800.2/Solyc02g061770.4/Solyc06g053380.3/Solyc06g063330.3	3	Solyc12g009820.2/Solyc07g065900.3/Solyc02g091130.3
BP	GO:0018193	peptidyl-amino acid modification	1/765	54/6600	0.998746	1	Solyc03g093700.3	Solyc03g093700.3	1	0		1	Solyc03g093700.3
BP	GO:0051186	cofactor metabolic process	4/765	105/6600	0.998799	1	Solyc03g032020.4/Solyc03g112060.3/Solyc07g065900.3/Solyc07g007450.3	Solyc03g032020.4/Solyc03g112060.3/Solyc07g065900.3/Solyc07g007450.3	4	2	Solyc03g032020.4/Solyc07g007450.3	2	Solyc03g112060.3/Solyc07g065900.3
BP	GO:0016043	cellular component organization	15/765	245/6600	0.998854	1	Solyc07g064170.3/Solyc07g064180.4/Solyc03g123620.4/Solyc08g081230.1/Solyc01g091060.2/Solyc05g051290.4/Solyc11g011160.1/Solyc11g062320.2/Solyc11g012660.2/Solyc03g114890.4/Solyc03g093700.3/Solyc01g098940.3/Solyc12g010100.1/Solyc07g007450.3/Solyc02g062150.3	Solyc07g064170.3/Solyc07g064180.4/Solyc03g123620.4/Solyc08g081230.1/Solyc01g091060.2/Solyc05g051290.4/Solyc11g011160.1/Solyc11g062320.2/Solyc11g012660.2/Solyc03g114890.4/Solyc03g093700.3/Solyc01g098940.3/Solyc12g010100.1/Solyc07g007450.3/Solyc02g062150.3	15	8	Solyc01g091060.2/Solyc05g051290.4/Solyc11g011160.1/Solyc11g012660.2/Solyc03g114890.4/Solyc01g098940.3/Solyc07g007450.3/Solyc02g062150.3	7	Solyc07g064170.3/Solyc07g064180.4/Solyc03g123620.4/Solyc08g081230.1/Solyc11g062320.2/Solyc03g093700.3/Solyc12g010100.1
BP	GO:0015672	monovalent inorganic cation transport	2/765	75/6600	0.998993	1	Solyc02g091130.3/Solyc06g063330.3	Solyc02g091130.3/Solyc06g063330.3	2	1	Solyc06g063330.3	1	Solyc02g091130.3
BP	GO:0006644	phospholipid metabolic process	1/765	56/6600	0.999022	1	Solyc10g086320.2	Solyc10g086320.2	1	0		1	Solyc10g086320.2
BP	GO:0051188	cofactor biosynthetic process	2/765	76/6600	0.9991	1	Solyc03g112060.3/Solyc07g065900.3	Solyc03g112060.3/Solyc07g065900.3	2	0		2	Solyc03g112060.3/Solyc07g065900.3
BP	GO:0006754	ATP biosynthetic process	1/765	57/6600	0.999136	1	Solyc07g065900.3	Solyc07g065900.3	1	0		1	Solyc07g065900.3
BP	GO:0009142	nucleoside triphosphate biosynthetic process	1/765	57/6600	0.999136	1	Solyc07g065900.3	Solyc07g065900.3	1	0		1	Solyc07g065900.3
BP	GO:0009145	purine nucleoside triphosphate biosynthetic process	1/765	57/6600	0.999136	1	Solyc07g065900.3	Solyc07g065900.3	1	0		1	Solyc07g065900.3
BP	GO:0009201	ribonucleoside triphosphate biosynthetic process	1/765	57/6600	0.999136	1	Solyc07g065900.3	Solyc07g065900.3	1	0		1	Solyc07g065900.3
BP	GO:0009206	purine ribonucleoside triphosphate biosynthetic process	1/765	57/6600	0.999136	1	Solyc07g065900.3	Solyc07g065900.3	1	0		1	Solyc07g065900.3
BP	GO:0044255	cellular lipid metabolic process	6/765	137/6600	0.999156	1	Solyc12g009820.2/Solyc01g011430.4/Solyc10g086320.2/Solyc02g063140.4/Solyc06g059720.3/Solyc11g011240.1	Solyc12g009820.2/Solyc01g011430.4/Solyc10g086320.2/Solyc02g063140.4/Solyc06g059720.3/Solyc11g011240.1	6	3	Solyc01g011430.4/Solyc06g059720.3/Solyc11g011240.1	3	Solyc12g009820.2/Solyc10g086320.2/Solyc02g063140.4
BP	GO:0098655	cation transmembrane transport	2/765	79/6600	0.999359	1	Solyc02g091130.3/Solyc06g063330.3	Solyc02g091130.3/Solyc06g063330.3	2	1	Solyc06g063330.3	1	Solyc02g091130.3
BP	GO:0098660	inorganic ion transmembrane transport	2/765	79/6600	0.999359	1	Solyc02g091130.3/Solyc06g063330.3	Solyc02g091130.3/Solyc06g063330.3	2	1	Solyc06g063330.3	1	Solyc02g091130.3
BP	GO:0098662	inorganic cation transmembrane transport	2/765	79/6600	0.999359	1	Solyc02g091130.3/Solyc06g063330.3	Solyc02g091130.3/Solyc06g063330.3	2	1	Solyc06g063330.3	1	Solyc02g091130.3
BP	GO:0009124	nucleoside monophosphate biosynthetic process	1/765	60/6600	0.999405	1	Solyc07g065900.3	Solyc07g065900.3	1	0		1	Solyc07g065900.3
BP	GO:0009127	purine nucleoside monophosphate biosynthetic process	1/765	60/6600	0.999405	1	Solyc07g065900.3	Solyc07g065900.3	1	0		1	Solyc07g065900.3
BP	GO:0009156	ribonucleoside monophosphate biosynthetic process	1/765	60/6600	0.999405	1	Solyc07g065900.3	Solyc07g065900.3	1	0		1	Solyc07g065900.3
BP	GO:0009168	purine ribonucleoside monophosphate biosynthetic process	1/765	60/6600	0.999405	1	Solyc07g065900.3	Solyc07g065900.3	1	0		1	Solyc07g065900.3
BP	GO:0071705	nitrogen compound transport	7/765	155/6600	0.999433	1	Solyc09g090730.2/Solyc02g079330.3/Solyc07g008200.3/Solyc03g112100.3/Solyc10g078470.2/Solyc03g112090.3/Solyc05g012325.1	Solyc09g090730.2/Solyc02g079330.3/Solyc07g008200.3/Solyc03g112100.3/Solyc10g078470.2/Solyc03g112090.3/Solyc05g012325.1	7	7	Solyc09g090730.2/Solyc02g079330.3/Solyc07g008200.3/Solyc03g112100.3/Solyc10g078470.2/Solyc03g112090.3/Solyc05g012325.1	0
BP	GO:0009152	purine ribonucleotide biosynthetic process	1/765	63/6600	0.99959	1	Solyc07g065900.3	Solyc07g065900.3	1	0		1	Solyc07g065900.3
BP	GO:0009260	ribonucleotide biosynthetic process	1/765	63/6600	0.99959	1	Solyc07g065900.3	Solyc07g065900.3	1	0		1	Solyc07g065900.3
BP	GO:0046390	ribose phosphate biosynthetic process	1/765	63/6600	0.99959	1	Solyc07g065900.3	Solyc07g065900.3	1	0		1	Solyc07g065900.3
BP	GO:0006091	generation of precursor metabolites and energy	1/765	64/6600	0.999638	1	Solyc07g065900.3	Solyc07g065900.3	1	0		1	Solyc07g065900.3
BP	GO:0006164	purine nucleotide biosynthetic process	1/765	66/6600	0.999718	1	Solyc07g065900.3	Solyc07g065900.3	1	0		1	Solyc07g065900.3
BP	GO:0072522	purine-containing compound biosynthetic process	1/765	67/6600	0.999751	1	Solyc07g065900.3	Solyc07g065900.3	1	0		1	Solyc07g065900.3
BP	GO:0016192	vesicle-mediated transport	6/765	152/6600	0.999789	1	Solyc06g075610.1/Solyc09g005830.1/Solyc01g006950.3/Solyc10g081940.2/Solyc11g073010.1/Solyc06g072760.4	Solyc06g075610.1/Solyc09g005830.1/Solyc01g006950.3/Solyc10g081940.2/Solyc11g073010.1/Solyc06g072760.4	6	2	Solyc01g006950.3/Solyc06g072760.4	4	Solyc06g075610.1/Solyc09g005830.1/Solyc10g081940.2/Solyc11g073010.1
BP	GO:0071840	cellular component organization or biogenesis	16/765	282/6600	0.999814	1	Solyc07g064170.3/Solyc07g064180.4/Solyc03g123620.4/Solyc08g081230.1/Solyc01g091060.2/Solyc05g051290.4/Solyc11g011160.1/Solyc11g062320.2/Solyc11g012660.2/Solyc03g114890.4/Solyc03g093700.3/Solyc01g098940.3/Solyc03g115830.2/Solyc12g010100.1/Solyc07g007450.3/Solyc02g062150.3	Solyc07g064170.3/Solyc07g064180.4/Solyc03g123620.4/Solyc08g081230.1/Solyc01g091060.2/Solyc05g051290.4/Solyc11g011160.1/Solyc11g062320.2/Solyc11g012660.2/Solyc03g114890.4/Solyc03g093700.3/Solyc01g098940.3/Solyc03g115830.2/Solyc12g010100.1/Solyc07g007450.3/Solyc02g062150.3	16	8	Solyc01g091060.2/Solyc05g051290.4/Solyc11g011160.1/Solyc11g012660.2/Solyc03g114890.4/Solyc01g098940.3/Solyc07g007450.3/Solyc02g062150.3	8	Solyc07g064170.3/Solyc07g064180.4/Solyc03g123620.4/Solyc08g081230.1/Solyc11g062320.2/Solyc03g093700.3/Solyc03g115830.2/Solyc12g010100.1
BP	GO:0007165	signal transduction	6/765	157/6600	0.999868	1	Solyc06g082440.1/Solyc01g109110.3/Solyc01g098400.3/Solyc09g089610.3/Solyc07g052770.2/Solyc08g067310.1	Solyc06g082440.1/Solyc01g109110.3/Solyc01g098400.3/Solyc09g089610.3/Solyc07g052770.2/Solyc08g067310.1	6	3	Solyc01g098400.3/Solyc09g089610.3/Solyc08g067310.1	3	Solyc06g082440.1/Solyc01g109110.3/Solyc07g052770.2
BP	GO:0023052	signaling	6/765	157/6600	0.999868	1	Solyc06g082440.1/Solyc01g109110.3/Solyc01g098400.3/Solyc09g089610.3/Solyc07g052770.2/Solyc08g067310.1	Solyc06g082440.1/Solyc01g109110.3/Solyc01g098400.3/Solyc09g089610.3/Solyc07g052770.2/Solyc08g067310.1	6	3	Solyc01g098400.3/Solyc09g089610.3/Solyc08g067310.1	3	Solyc06g082440.1/Solyc01g109110.3/Solyc07g052770.2
BP	GO:0006996	organelle organization	4/765	127/6600	0.999869	1	Solyc05g051290.4/Solyc11g011160.1/Solyc11g012660.2/Solyc03g093700.3	Solyc05g051290.4/Solyc11g011160.1/Solyc11g012660.2/Solyc03g093700.3	4	3	Solyc05g051290.4/Solyc11g011160.1/Solyc11g012660.2	1	Solyc03g093700.3
BP	GO:0090407	organophosphate biosynthetic process	3/765	118/6600	0.999941	1	Solyc01g056850.3/Solyc03g112060.3/Solyc07g065900.3	Solyc01g056850.3/Solyc03g112060.3/Solyc07g065900.3	3	0		3	Solyc01g056850.3/Solyc03g112060.3/Solyc07g065900.3
BP	GO:0006281	DNA repair	1/765	79/6600	0.999944	1	Solyc10g005210.4	Solyc10g005210.4	1	0		1	Solyc10g005210.4
BP	GO:0006399	tRNA metabolic process	1/765	81/6600	0.999957	1	Solyc12g019100.2	Solyc12g019100.2	1	0		1	Solyc12g019100.2
BP	GO:0006974	cellular response to DNA damage stimulus	1/765	83/6600	0.999966	1	Solyc10g005210.4	Solyc10g005210.4	1	0		1	Solyc10g005210.4
BP	GO:0033554	cellular response to stress	1/765	83/6600	0.999966	1	Solyc10g005210.4	Solyc10g005210.4	1	0		1	Solyc10g005210.4
BP	GO:1901137	carbohydrate derivative biosynthetic process	3/765	126/6600	0.999975	1	Solyc08g069060.4/Solyc12g009820.2/Solyc07g065900.3	Solyc08g069060.4/Solyc12g009820.2/Solyc07g065900.3	3	1	Solyc08g069060.4	2	Solyc12g009820.2/Solyc07g065900.3
BP	GO:0071702	organic substance transport	5/765	165/6600	0.999987	1	Solyc02g079330.3/Solyc10g051120.3/Solyc09g065070.2/Solyc07g008200.3/Solyc10g078470.2	Solyc02g079330.3/Solyc10g051120.3/Solyc09g065070.2/Solyc07g008200.3/Solyc10g078470.2	5	5	Solyc02g079330.3/Solyc10g051120.3/Solyc09g065070.2/Solyc07g008200.3/Solyc10g078470.2	0
BP	GO:0034660	ncRNA metabolic process	1/765	107/6600	0.999998	1	Solyc12g019100.2	Solyc12g019100.2	1	0		1	Solyc12g019100.2
BP	GO:0051716	cellular response to stimulus	7/765	240/6600	1	1	Solyc06g082440.1/Solyc01g109110.3/Solyc01g098400.3/Solyc09g089610.3/Solyc10g005210.4/Solyc07g052770.2/Solyc08g067310.1	Solyc06g082440.1/Solyc01g109110.3/Solyc01g098400.3/Solyc09g089610.3/Solyc10g005210.4/Solyc07g052770.2/Solyc08g067310.1	7	3	Solyc01g098400.3/Solyc09g089610.3/Solyc08g067310.1	4	Solyc06g082440.1/Solyc01g109110.3/Solyc10g005210.4/Solyc07g052770.2
BP	GO:0006259	DNA metabolic process	2/765	154/6600	1	1	Solyc10g005210.4/Solyc07g065440.4	Solyc10g005210.4/Solyc07g065440.4	2	0		2	Solyc10g005210.4/Solyc07g065440.4
BP	GO:0006396	RNA processing	1/765	157/6600	1	1	Solyc05g041920.3	Solyc05g041920.3	1	1	Solyc05g041920.3	0
BP	GO:0006412	translation	3/765	323/6600	1	1	Solyc07g025457.1/Solyc12g019100.2/Solyc12g017290.1	Solyc07g025457.1/Solyc12g019100.2/Solyc12g017290.1	3	1	Solyc12g017290.1	2	Solyc07g025457.1/Solyc12g019100.2
BP	GO:0043043	peptide biosynthetic process	3/765	325/6600	1	1	Solyc07g025457.1/Solyc12g019100.2/Solyc12g017290.1	Solyc07g025457.1/Solyc12g019100.2/Solyc12g017290.1	3	1	Solyc12g017290.1	2	Solyc07g025457.1/Solyc12g019100.2
BP	GO:0006518	peptide metabolic process	3/765	331/6600	1	1	Solyc07g025457.1/Solyc12g019100.2/Solyc12g017290.1	Solyc07g025457.1/Solyc12g019100.2/Solyc12g017290.1	3	1	Solyc12g017290.1	2	Solyc07g025457.1/Solyc12g019100.2
BP	GO:0043604	amide biosynthetic process	3/765	332/6600	1	1	Solyc07g025457.1/Solyc12g019100.2/Solyc12g017290.1	Solyc07g025457.1/Solyc12g019100.2/Solyc12g017290.1	3	1	Solyc12g017290.1	2	Solyc07g025457.1/Solyc12g019100.2
BP	GO:0043603	cellular amide metabolic process	3/765	343/6600	1	1	Solyc07g025457.1/Solyc12g019100.2/Solyc12g017290.1	Solyc07g025457.1/Solyc12g019100.2/Solyc12g017290.1	3	1	Solyc12g017290.1	2	Solyc07g025457.1/Solyc12g019100.2
CC	GO:0005811	lipid droplet	8/228	10/2432	2.0278e-07	5.17089e-06	Solyc03g112440.1/Solyc08g078160.3/Solyc06g034040.1/Solyc12g010920.2/Solyc06g060840.1/Solyc06g069260.1/Solyc02g086490.3/Solyc07g065990.1	Solyc03g112440.1/Solyc08g078160.3/Solyc06g034040.1/Solyc12g010920.2/Solyc06g060840.1/Solyc06g069260.1/Solyc02g086490.3/Solyc07g065990.1	8	8	Solyc03g112440.1/Solyc08g078160.3/Solyc06g034040.1/Solyc12g010920.2/Solyc06g060840.1/Solyc06g069260.1/Solyc02g086490.3/Solyc07g065990.1	0
CC	GO:0012511	monolayer-surrounded lipid storage body	8/228	10/2432	2.0278e-07	5.17089e-06	Solyc03g112440.1/Solyc08g078160.3/Solyc06g034040.1/Solyc12g010920.2/Solyc06g060840.1/Solyc06g069260.1/Solyc02g086490.3/Solyc07g065990.1	Solyc03g112440.1/Solyc08g078160.3/Solyc06g034040.1/Solyc12g010920.2/Solyc06g060840.1/Solyc06g069260.1/Solyc02g086490.3/Solyc07g065990.1	8	8	Solyc03g112440.1/Solyc08g078160.3/Solyc06g034040.1/Solyc12g010920.2/Solyc06g060840.1/Solyc06g069260.1/Solyc02g086490.3/Solyc07g065990.1	0
CC	GO:0005576	extracellular region	11/228	39/2432	0.000604849	0.0102824	Solyc04g005040.1/Solyc07g056000.2/Solyc03g093080.3/Solyc01g099630.4/Solyc03g093130.3/Solyc01g081060.4/Solyc03g093120.5.1/Solyc04g005050.1/Solyc07g009380.4/Solyc12g011023.1/Solyc06g074540.4	Solyc04g005040.1/Solyc07g056000.2/Solyc03g093080.3/Solyc01g099630.4/Solyc03g093130.3/Solyc01g081060.4/Solyc03g093120.5.1/Solyc04g005050.1/Solyc07g009380.4/Solyc12g011023.1/Solyc06g074540.4	11	3	Solyc01g081060.4/Solyc07g009380.4/Solyc06g074540.4	8	Solyc04g005040.1/Solyc07g056000.2/Solyc03g093080.3/Solyc01g099630.4/Solyc03g093130.3/Solyc03g093120.5.1/Solyc04g005050.1/Solyc12g011023.1
CC	GO:0005618	cell wall	8/228	30/2432	0.00498945	0.0424103	Solyc07g056000.2/Solyc03g093080.3/Solyc01g099630.4/Solyc03g093130.3/Solyc01g081060.4/Solyc03g093120.5.1/Solyc07g009380.4/Solyc12g011023.1	Solyc07g056000.2/Solyc03g093080.3/Solyc01g099630.4/Solyc03g093130.3/Solyc01g081060.4/Solyc03g093120.5.1/Solyc07g009380.4/Solyc12g011023.1	8	2	Solyc01g081060.4/Solyc07g009380.4	6	Solyc07g056000.2/Solyc03g093080.3/Solyc01g099630.4/Solyc03g093130.3/Solyc03g093120.5.1/Solyc12g011023.1
CC	GO:0030312	external encapsulating structure	8/228	30/2432	0.00498945	0.0424103	Solyc07g056000.2/Solyc03g093080.3/Solyc01g099630.4/Solyc03g093130.3/Solyc01g081060.4/Solyc03g093120.5.1/Solyc07g009380.4/Solyc12g011023.1	Solyc07g056000.2/Solyc03g093080.3/Solyc01g099630.4/Solyc03g093130.3/Solyc01g081060.4/Solyc03g093120.5.1/Solyc07g009380.4/Solyc12g011023.1	8	2	Solyc01g081060.4/Solyc07g009380.4	6	Solyc07g056000.2/Solyc03g093080.3/Solyc01g099630.4/Solyc03g093130.3/Solyc03g093120.5.1/Solyc12g011023.1
CC	GO:0048046	apoplast	8/228	30/2432	0.00498945	0.0424103	Solyc07g056000.2/Solyc03g093080.3/Solyc01g099630.4/Solyc03g093130.3/Solyc01g081060.4/Solyc03g093120.5.1/Solyc07g009380.4/Solyc12g011023.1	Solyc07g056000.2/Solyc03g093080.3/Solyc01g099630.4/Solyc03g093130.3/Solyc01g081060.4/Solyc03g093120.5.1/Solyc07g009380.4/Solyc12g011023.1	8	2	Solyc01g081060.4/Solyc07g009380.4	6	Solyc07g056000.2/Solyc03g093080.3/Solyc01g099630.4/Solyc03g093130.3/Solyc03g093120.5.1/Solyc12g011023.1
CC	GO:0071944	cell periphery	12/228	76/2432	0.0473702	0.345126	Solyc07g056000.2/Solyc03g093080.3/Solyc01g099630.4/Solyc06g075610.1/Solyc03g093130.3/Solyc01g081060.4/Solyc03g093120.5.1/Solyc09g005830.1/Solyc07g009380.4/Solyc12g011023.1/Solyc10g081940.2/Solyc11g073010.1	Solyc07g056000.2/Solyc03g093080.3/Solyc01g099630.4/Solyc06g075610.1/Solyc03g093130.3/Solyc01g081060.4/Solyc03g093120.5.1/Solyc09g005830.1/Solyc07g009380.4/Solyc12g011023.1/Solyc10g081940.2/Solyc11g073010.1	12	2	Solyc01g081060.4/Solyc07g009380.4	10	Solyc07g056000.2/Solyc03g093080.3/Solyc01g099630.4/Solyc06g075610.1/Solyc03g093130.3/Solyc03g093120.5.1/Solyc09g005830.1/Solyc12g011023.1/Solyc10g081940.2/Solyc11g073010.1
CC	GO:0000145	exocyst	4/228	25/2432	0.201768	0.935469	Solyc06g075610.1/Solyc09g005830.1/Solyc10g081940.2/Solyc11g073010.1	Solyc06g075610.1/Solyc09g005830.1/Solyc10g081940.2/Solyc11g073010.1	4	0		4	Solyc06g075610.1/Solyc09g005830.1/Solyc10g081940.2/Solyc11g073010.1
CC	GO:0005938	cell cortex	4/228	25/2432	0.201768	0.935469	Solyc06g075610.1/Solyc09g005830.1/Solyc10g081940.2/Solyc11g073010.1	Solyc06g075610.1/Solyc09g005830.1/Solyc10g081940.2/Solyc11g073010.1	4	0		4	Solyc06g075610.1/Solyc09g005830.1/Solyc10g081940.2/Solyc11g073010.1
CC	GO:0044448	cell cortex part	4/228	25/2432	0.201768	0.935469	Solyc06g075610.1/Solyc09g005830.1/Solyc10g081940.2/Solyc11g073010.1	Solyc06g075610.1/Solyc09g005830.1/Solyc10g081940.2/Solyc11g073010.1	4	0		4	Solyc06g075610.1/Solyc09g005830.1/Solyc10g081940.2/Solyc11g073010.1
CC	GO:0099568	cytoplasmic region	4/228	25/2432	0.201768	0.935469	Solyc06g075610.1/Solyc09g005830.1/Solyc10g081940.2/Solyc11g073010.1	Solyc06g075610.1/Solyc09g005830.1/Solyc10g081940.2/Solyc11g073010.1	4	0		4	Solyc06g075610.1/Solyc09g005830.1/Solyc10g081940.2/Solyc11g073010.1
CC	GO:0099023	tethering complex	4/228	31/2432	0.330244	1	Solyc06g075610.1/Solyc09g005830.1/Solyc10g081940.2/Solyc11g073010.1	Solyc06g075610.1/Solyc09g005830.1/Solyc10g081940.2/Solyc11g073010.1	4	0		4	Solyc06g075610.1/Solyc09g005830.1/Solyc10g081940.2/Solyc11g073010.1
CC	GO:0044454	nuclear chromosome part	1/228	10/2432	0.627053	1	Solyc06g009600.2	Solyc06g009600.2	1	1	Solyc06g009600.2	0
CC	GO:0000228	nuclear chromosome	1/228	11/2432	0.662162	1	Solyc06g009600.2	Solyc06g009600.2	1	1	Solyc06g009600.2	0
CC	GO:0005635	nuclear envelope	1/228	12/2432	0.693978	1	Solyc11g039890.2	Solyc11g039890.2	1	0		1	Solyc11g039890.2
CC	GO:0005643	nuclear pore	1/228	12/2432	0.693978	1	Solyc11g039890.2	Solyc11g039890.2	1	0		1	Solyc11g039890.2
CC	GO:0031225	anchored component of membrane	1/228	14/2432	0.748936	1	Solyc03g114890.4	Solyc03g114890.4	1	1	Solyc03g114890.4	0
CC	GO:0016459	myosin complex	1/228	15/2432	0.772609	1	Solyc11g006220.2	Solyc11g006220.2	1	0		1	Solyc11g006220.2
CC	GO:0000785	chromatin	4/228	56/2432	0.785487	1	Solyc05g051290.4/Solyc06g009600.2/Solyc11g011160.1/Solyc06g074750.1	Solyc05g051290.4/Solyc06g009600.2/Solyc11g011160.1/Solyc06g074750.1	4	4	Solyc05g051290.4/Solyc06g009600.2/Solyc11g011160.1/Solyc06g074750.1	0
CC	GO:0005743	mitochondrial inner membrane	1/228	18/2432	0.831102	1	Solyc10g051120.3	Solyc10g051120.3	1	1	Solyc10g051120.3	0
CC	GO:0019866	organelle inner membrane	1/228	18/2432	0.831102	1	Solyc10g051120.3	Solyc10g051120.3	1	1	Solyc10g051120.3	0
CC	GO:0000786	nucleosome	3/228	53/2432	0.88757	1	Solyc05g051290.4/Solyc11g011160.1/Solyc06g074750.1	Solyc05g051290.4/Solyc11g011160.1/Solyc06g074750.1	3	3	Solyc05g051290.4/Solyc11g011160.1/Solyc06g074750.1	0
CC	GO:0032993	protein-DNA complex	3/228	54/2432	0.89504	1	Solyc05g051290.4/Solyc11g011160.1/Solyc06g074750.1	Solyc05g051290.4/Solyc11g011160.1/Solyc06g074750.1	3	3	Solyc05g051290.4/Solyc11g011160.1/Solyc06g074750.1	0
CC	GO:0044815	DNA packaging complex	3/228	54/2432	0.89504	1	Solyc05g051290.4/Solyc11g011160.1/Solyc06g074750.1	Solyc05g051290.4/Solyc11g011160.1/Solyc06g074750.1	3	3	Solyc05g051290.4/Solyc11g011160.1/Solyc06g074750.1	0
CC	GO:0015629	actin cytoskeleton	1/228	24/2432	0.906928	1	Solyc11g006220.2	Solyc11g006220.2	1	0		1	Solyc11g006220.2
CC	GO:0031967	organelle envelope	2/228	45/2432	0.93434	1	Solyc10g051120.3/Solyc11g039890.2	Solyc10g051120.3/Solyc11g039890.2	2	1	Solyc10g051120.3	1	Solyc11g039890.2
CC	GO:0031975	envelope	2/228	45/2432	0.93434	1	Solyc10g051120.3/Solyc11g039890.2	Solyc10g051120.3/Solyc11g039890.2	2	1	Solyc10g051120.3	1	Solyc11g039890.2
CC	GO:0005694	chromosome	5/228	91/2432	0.939776	1	Solyc05g051290.4/Solyc06g009600.2/Solyc11g011160.1/Solyc06g074750.1/Solyc07g065440.4	Solyc05g051290.4/Solyc06g009600.2/Solyc11g011160.1/Solyc06g074750.1/Solyc07g065440.4	5	4	Solyc05g051290.4/Solyc06g009600.2/Solyc11g011160.1/Solyc06g074750.1	1	Solyc07g065440.4
CC	GO:0044427	chromosomal part	4/228	77/2432	0.940949	1	Solyc05g051290.4/Solyc06g009600.2/Solyc11g011160.1/Solyc06g074750.1	Solyc05g051290.4/Solyc06g009600.2/Solyc11g011160.1/Solyc06g074750.1	4	4	Solyc05g051290.4/Solyc06g009600.2/Solyc11g011160.1/Solyc06g074750.1	0
CC	GO:0031966	mitochondrial membrane	1/228	30/2432	0.948792	1	Solyc10g051120.3	Solyc10g051120.3	1	1	Solyc10g051120.3	0
CC	GO:0005740	mitochondrial envelope	1/228	33/2432	0.962039	1	Solyc10g051120.3	Solyc10g051120.3	1	1	Solyc10g051120.3	0
CC	GO:0005634	nucleus	30/228	419/2432	0.967446	1	Solyc01g107730.3/Solyc05g012020.4/Solyc12g010410.3/Solyc01g096070.3/Solyc05g051290.4/Solyc08g082630.3/Solyc02g092070.3/Solyc06g009600.2/Solyc07g055710.3/Solyc01g091540.3/Solyc02g081120.4/Solyc01g090460.3/Solyc05g015840.3/Solyc11g011160.1/Solyc01g090730.3/Solyc01g093960.3/Solyc11g032100.2/Solyc12g038510.2/Solyc11g039890.2/Solyc10g083510.2/Solyc04g005320.3/Solyc08g007270.4/Solyc04g077210.3/Solyc03g…	Solyc01g107730.3/Solyc05g012020.4/Solyc12g010410.3/Solyc01g096070.3/Solyc05g051290.4/Solyc08g082630.3/Solyc02g092070.3/Solyc06g009600.2/Solyc07g055710.3/Solyc01g091540.3/Solyc02g081120.4/Solyc01g090460.3/Solyc05g015840.3/Solyc11g011160.1/Solyc01g090730.3/Solyc01g093960.3/Solyc11g032100.2/Solyc12g038510.2/Solyc11g039890.2/Solyc10g083510.2/Solyc04g005320.3/Solyc08g007270.4/Solyc04g077210.3/Solyc03g…	30	21	Solyc05g012020.4/Solyc12g010410.3/Solyc01g096070.3/Solyc05g051290.4/Solyc08g082630.3/Solyc02g092070.3/Solyc06g009600.2/Solyc07g055710.3/Solyc01g091540.3/Solyc02g081120.4/Solyc01g090460.3/Solyc11g011160.1/Solyc01g093960.3/Solyc11g032100.2/Solyc12g038510.2/Solyc10g083510.2/Solyc04g005320.3/Solyc08g007270.4/Solyc04g077210.3/Solyc10g080570.2/Solyc04g081000.3	9	Solyc01g107730.3/Solyc05g015840.3/Solyc01g090730.3/Solyc11g039890.2/Solyc03g093700.3/Solyc12g088090.3/Solyc12g088500.2/Solyc06g150109.1/Solyc01g105800.4
CC	GO:0044430	cytoskeletal part	1/228	35/2432	0.968913	1	Solyc11g006220.2	Solyc11g006220.2	1	0		1	Solyc11g006220.2
CC	GO:0005856	cytoskeleton	1/228	36/2432	0.97187	1	Solyc11g006220.2	Solyc11g006220.2	1	0		1	Solyc11g006220.2
CC	GO:0044429	mitochondrial part	1/228	39/2432	0.979163	1	Solyc10g051120.3	Solyc10g051120.3	1	1	Solyc10g051120.3	0
CC	GO:0005739	mitochondrion	1/228	47/2432	0.990659	1	Solyc10g051120.3	Solyc10g051120.3	1	1	Solyc10g051120.3	0
CC	GO:0031981	nuclear lumen	1/228	60/2432	0.997479	1	Solyc06g009600.2	Solyc06g009600.2	1	1	Solyc06g009600.2	0
CC	GO:0031974	membrane-enclosed lumen	1/228	67/2432	0.998758	1	Solyc06g009600.2	Solyc06g009600.2	1	1	Solyc06g009600.2	0
CC	GO:0043233	organelle lumen	1/228	67/2432	0.998758	1	Solyc06g009600.2	Solyc06g009600.2	1	1	Solyc06g009600.2	0
CC	GO:0070013	intracellular organelle lumen	1/228	67/2432	0.998758	1	Solyc06g009600.2	Solyc06g009600.2	1	1	Solyc06g009600.2	0
CC	GO:0044428	nuclear part	2/228	91/2432	0.998836	1	Solyc06g009600.2/Solyc11g039890.2	Solyc06g009600.2/Solyc11g039890.2	2	1	Solyc06g009600.2	1	Solyc11g039890.2
CC	GO:0031090	organelle membrane	1/228	74/2432	0.99939	1	Solyc10g051120.3	Solyc10g051120.3	1	1	Solyc10g051120.3	0
CC	GO:0012505	endomembrane system	1/228	99/2432	0.999953	1	Solyc11g039890.2	Solyc11g039890.2	1	0		1	Solyc11g039890.2
CC	GO:0043228	non-membrane-bounded organelle	16/228	374/2432	0.99998	1	Solyc03g112440.1/Solyc08g078160.3/Solyc06g034040.1/Solyc12g010920.2/Solyc06g060840.1/Solyc06g069260.1/Solyc05g051290.4/Solyc02g086490.3/Solyc07g065990.1/Solyc06g009600.2/Solyc11g011160.1/Solyc06g074750.1/Solyc07g025457.1/Solyc11g006220.2/Solyc07g065440.4/Solyc12g017290.1	Solyc03g112440.1/Solyc08g078160.3/Solyc06g034040.1/Solyc12g010920.2/Solyc06g060840.1/Solyc06g069260.1/Solyc05g051290.4/Solyc02g086490.3/Solyc07g065990.1/Solyc06g009600.2/Solyc11g011160.1/Solyc06g074750.1/Solyc07g025457.1/Solyc11g006220.2/Solyc07g065440.4/Solyc12g017290.1	16	13	Solyc03g112440.1/Solyc08g078160.3/Solyc06g034040.1/Solyc12g010920.2/Solyc06g060840.1/Solyc06g069260.1/Solyc05g051290.4/Solyc02g086490.3/Solyc07g065990.1/Solyc06g009600.2/Solyc11g011160.1/Solyc06g074750.1/Solyc12g017290.1	3	Solyc07g025457.1/Solyc11g006220.2/Solyc07g065440.4
CC	GO:0043232	intracellular non-membrane-bounded organelle	16/228	374/2432	0.99998	1	Solyc03g112440.1/Solyc08g078160.3/Solyc06g034040.1/Solyc12g010920.2/Solyc06g060840.1/Solyc06g069260.1/Solyc05g051290.4/Solyc02g086490.3/Solyc07g065990.1/Solyc06g009600.2/Solyc11g011160.1/Solyc06g074750.1/Solyc07g025457.1/Solyc11g006220.2/Solyc07g065440.4/Solyc12g017290.1	Solyc03g112440.1/Solyc08g078160.3/Solyc06g034040.1/Solyc12g010920.2/Solyc06g060840.1/Solyc06g069260.1/Solyc05g051290.4/Solyc02g086490.3/Solyc07g065990.1/Solyc06g009600.2/Solyc11g011160.1/Solyc06g074750.1/Solyc07g025457.1/Solyc11g006220.2/Solyc07g065440.4/Solyc12g017290.1	16	13	Solyc03g112440.1/Solyc08g078160.3/Solyc06g034040.1/Solyc12g010920.2/Solyc06g060840.1/Solyc06g069260.1/Solyc05g051290.4/Solyc02g086490.3/Solyc07g065990.1/Solyc06g009600.2/Solyc11g011160.1/Solyc06g074750.1/Solyc12g017290.1	3	Solyc07g025457.1/Solyc11g006220.2/Solyc07g065440.4
CC	GO:1902494	catalytic complex	1/228	125/2432	0.999997	1	Solyc06g009600.2	Solyc06g009600.2	1	1	Solyc06g009600.2	0
CC	GO:0044422	organelle part	7/228	317/2432	1	1	Solyc05g051290.4/Solyc06g009600.2/Solyc10g051120.3/Solyc11g011160.1/Solyc06g074750.1/Solyc11g039890.2/Solyc11g006220.2	Solyc05g051290.4/Solyc06g009600.2/Solyc10g051120.3/Solyc11g011160.1/Solyc06g074750.1/Solyc11g039890.2/Solyc11g006220.2	7	5	Solyc05g051290.4/Solyc06g009600.2/Solyc10g051120.3/Solyc11g011160.1/Solyc06g074750.1	2	Solyc11g039890.2/Solyc11g006220.2
CC	GO:0044446	intracellular organelle part	7/228	317/2432	1	1	Solyc05g051290.4/Solyc06g009600.2/Solyc10g051120.3/Solyc11g011160.1/Solyc06g074750.1/Solyc11g039890.2/Solyc11g006220.2	Solyc05g051290.4/Solyc06g009600.2/Solyc10g051120.3/Solyc11g011160.1/Solyc06g074750.1/Solyc11g039890.2/Solyc11g006220.2	7	5	Solyc05g051290.4/Solyc06g009600.2/Solyc10g051120.3/Solyc11g011160.1/Solyc06g074750.1	2	Solyc11g039890.2/Solyc11g006220.2
CC	GO:0005840	ribosome	2/228	233/2432	1	1	Solyc07g025457.1/Solyc12g017290.1	Solyc07g025457.1/Solyc12g017290.1	2	1	Solyc12g017290.1	1	Solyc07g025457.1
CC	GO:1990904	ribonucleoprotein complex	2/228	265/2432	1	1	Solyc07g025457.1/Solyc12g017290.1	Solyc07g025457.1/Solyc12g017290.1	2	1	Solyc12g017290.1	1	Solyc07g025457.1
CC	GO:0044444	cytoplasmic part	7/228	449/2432	1	1	Solyc06g075610.1/Solyc09g005830.1/Solyc10g051120.3/Solyc10g081940.2/Solyc11g073010.1/Solyc07g025457.1/Solyc12g017290.1	Solyc06g075610.1/Solyc09g005830.1/Solyc10g051120.3/Solyc10g081940.2/Solyc11g073010.1/Solyc07g025457.1/Solyc12g017290.1	7	2	Solyc10g051120.3/Solyc12g017290.1	5	Solyc06g075610.1/Solyc09g005830.1/Solyc10g081940.2/Solyc11g073010.1/Solyc07g025457.1
MF	GO:0003700	DNA-binding transcription factor activity	81/1143	366/10668	9.13519e-11	2.1559e-08	Solyc01g108240.3/Solyc08g008280.3/Solyc10g050970.1/Solyc12g009240.1/Solyc08g007820.1/Solyc04g080910.1/Solyc01g095630.3/Solyc10g009110.1/Solyc03g124110.2/Solyc10g054010.1/Solyc06g035700.1/Solyc05g012020.4/Solyc03g116890.3/Solyc03g095770.3/Solyc05g009790.1/Solyc10g011910.4/Solyc10g078670.3/Solyc10g080410.3/Solyc03g026270.3/Solyc10g009550.3/Solyc08g007830.1/Solyc03g026280.3/Solyc04g071770.3/Solyc11g…	Solyc01g108240.3/Solyc08g008280.3/Solyc10g050970.1/Solyc12g009240.1/Solyc08g007820.1/Solyc04g080910.1/Solyc01g095630.3/Solyc10g009110.1/Solyc03g124110.2/Solyc10g054010.1/Solyc06g035700.1/Solyc05g012020.4/Solyc03g116890.3/Solyc03g095770.3/Solyc05g009790.1/Solyc10g011910.4/Solyc10g078670.3/Solyc10g080410.3/Solyc03g026270.3/Solyc10g009550.3/Solyc08g007830.1/Solyc03g026280.3/Solyc04g071770.3/Solyc11g…	81	44	Solyc04g080910.1/Solyc10g054010.1/Solyc05g012020.4/Solyc05g009790.1/Solyc10g078670.3/Solyc10g080410.3/Solyc04g071770.3/Solyc11g010710.2/Solyc09g009490.4/Solyc01g096860.3/Solyc12g009050.3/Solyc05g015850.4/Solyc05g051380.4/Solyc03g006320.1/Solyc07g055710.3/Solyc09g089930.3/Solyc02g077370.1/Solyc01g090460.3/Solyc05g052030.1/Solyc01g093960.3/Solyc07g056280.3/Solyc11g032100.2/Solyc04g072070.3/Solyc12g…	37	Solyc01g108240.3/Solyc08g008280.3/Solyc10g050970.1/Solyc12g009240.1/Solyc08g007820.1/Solyc01g095630.3/Solyc10g009110.1/Solyc03g124110.2/Solyc06g035700.1/Solyc03g116890.3/Solyc03g095770.3/Solyc10g011910.4/Solyc03g026270.3/Solyc10g009550.3/Solyc08g007830.1/Solyc03g026280.3/Solyc07g054220.1/Solyc10g080540.2/Solyc05g050220.3/Solyc08g082110.4/Solyc03g123430.4/Solyc04g014530.1/Solyc07g053450.4/Solyc02g…
MF	GO:0016705	oxidoreductase activity, acting on paired donors, with incorporation or reduction of molecular oxygen	67/1143	291/10668	7.09977e-10	5.80516e-08	Solyc10g051020.2/Solyc07g006890.1/Solyc04g079730.1/Solyc03g095310.3/Solyc11g007540.2/Solyc08g079350.3/Solyc02g085880.3/Solyc08g083410.1/Solyc08g083500.2/Solyc12g042480.3/Solyc08g076250.3/Solyc07g043460.3/Solyc07g006140.4/Solyc10g083400.1/Solyc11g030730.2/Solyc08g079370.2/Solyc08g005650.3/Solyc11g066580.3/Solyc02g082070.4/Solyc12g100250.3/Solyc02g090340.2/Solyc03g111300.1/Solyc03g111290.2/Solyc04g…	Solyc10g051020.2/Solyc07g006890.1/Solyc04g079730.1/Solyc03g095310.3/Solyc11g007540.2/Solyc08g079350.3/Solyc02g085880.3/Solyc08g083410.1/Solyc08g083500.2/Solyc12g042480.3/Solyc08g076250.3/Solyc07g043460.3/Solyc07g006140.4/Solyc10g083400.1/Solyc11g030730.2/Solyc08g079370.2/Solyc08g005650.3/Solyc11g066580.3/Solyc02g082070.4/Solyc12g100250.3/Solyc02g090340.2/Solyc03g111300.1/Solyc03g111290.2/Solyc04g…	67	48	Solyc10g051020.2/Solyc03g095310.3/Solyc08g079350.3/Solyc02g085880.3/Solyc08g083410.1/Solyc08g083500.2/Solyc12g042480.3/Solyc08g076250.3/Solyc07g043460.3/Solyc07g006140.4/Solyc10g083400.1/Solyc11g030730.2/Solyc08g079370.2/Solyc11g066580.3/Solyc02g082070.4/Solyc12g100250.3/Solyc04g040130.1/Solyc04g078290.4/Solyc03g112030.3/Solyc04g078270.3/Solyc01g094120.3/Solyc04g083140.2/Solyc05g047680.4/Solyc07g…	19	Solyc07g006890.1/Solyc04g079730.1/Solyc11g007540.2/Solyc08g005650.3/Solyc02g090340.2/Solyc03g111300.1/Solyc03g111290.2/Solyc04g079680.4/Solyc01g094140.3/Solyc01g108210.4/Solyc03g111280.1/Solyc03g058430.3/Solyc04g051730.1/Solyc09g059240.3/Solyc07g055490.4/Solyc12g088510.1/Solyc10g017510.3/Solyc06g083700.4/Solyc06g074420.1
MF	GO:0005506	iron ion binding	66/1143	285/10668	7.37944e-10	5.80516e-08	Solyc10g051020.2/Solyc01g088400.4/Solyc06g050980.3/Solyc07g006890.1/Solyc04g079730.1/Solyc03g095310.3/Solyc11g007540.2/Solyc08g079350.3/Solyc02g085880.3/Solyc08g083410.1/Solyc01g091320.3/Solyc08g083500.2/Solyc12g042480.3/Solyc08g076250.3/Solyc07g043460.3/Solyc07g006140.4/Solyc10g083400.1/Solyc11g030730.2/Solyc02g086180.4/Solyc08g079370.2/Solyc08g005650.3/Solyc11g066580.3/Solyc02g082070.4/Solyc02g…	Solyc10g051020.2/Solyc01g088400.4/Solyc06g050980.3/Solyc07g006890.1/Solyc04g079730.1/Solyc03g095310.3/Solyc11g007540.2/Solyc08g079350.3/Solyc02g085880.3/Solyc08g083410.1/Solyc01g091320.3/Solyc08g083500.2/Solyc12g042480.3/Solyc08g076250.3/Solyc07g043460.3/Solyc07g006140.4/Solyc10g083400.1/Solyc11g030730.2/Solyc02g086180.4/Solyc08g079370.2/Solyc08g005650.3/Solyc11g066580.3/Solyc02g082070.4/Solyc02g…	66	47	Solyc10g051020.2/Solyc01g088400.4/Solyc03g095310.3/Solyc08g079350.3/Solyc02g085880.3/Solyc08g083410.1/Solyc01g091320.3/Solyc08g083500.2/Solyc12g042480.3/Solyc08g076250.3/Solyc07g043460.3/Solyc07g006140.4/Solyc10g083400.1/Solyc11g030730.2/Solyc02g086180.4/Solyc08g079370.2/Solyc11g066580.3/Solyc02g082070.4/Solyc06g005750.3/Solyc04g078290.4/Solyc03g112030.3/Solyc04g078270.3/Solyc01g094120.3/Solyc04g…	19	Solyc06g050980.3/Solyc07g006890.1/Solyc04g079730.1/Solyc11g007540.2/Solyc08g005650.3/Solyc02g090340.2/Solyc03g111300.1/Solyc03g111290.2/Solyc04g079680.4/Solyc01g094140.3/Solyc01g108210.4/Solyc03g111280.1/Solyc04g051730.1/Solyc09g059240.3/Solyc07g055490.4/Solyc12g008650.2/Solyc12g088510.1/Solyc10g017510.3/Solyc06g074420.1
MF	GO:0140110	transcription regulator activity	81/1143	396/10668	4.83234e-09	2.85108e-07	Solyc01g108240.3/Solyc08g008280.3/Solyc10g050970.1/Solyc12g009240.1/Solyc08g007820.1/Solyc04g080910.1/Solyc01g095630.3/Solyc10g009110.1/Solyc03g124110.2/Solyc10g054010.1/Solyc06g035700.1/Solyc05g012020.4/Solyc03g116890.3/Solyc03g095770.3/Solyc05g009790.1/Solyc10g011910.4/Solyc10g078670.3/Solyc10g080410.3/Solyc03g026270.3/Solyc10g009550.3/Solyc08g007830.1/Solyc03g026280.3/Solyc04g071770.3/Solyc11g…	Solyc01g108240.3/Solyc08g008280.3/Solyc10g050970.1/Solyc12g009240.1/Solyc08g007820.1/Solyc04g080910.1/Solyc01g095630.3/Solyc10g009110.1/Solyc03g124110.2/Solyc10g054010.1/Solyc06g035700.1/Solyc05g012020.4/Solyc03g116890.3/Solyc03g095770.3/Solyc05g009790.1/Solyc10g011910.4/Solyc10g078670.3/Solyc10g080410.3/Solyc03g026270.3/Solyc10g009550.3/Solyc08g007830.1/Solyc03g026280.3/Solyc04g071770.3/Solyc11g…	81	44	Solyc04g080910.1/Solyc10g054010.1/Solyc05g012020.4/Solyc05g009790.1/Solyc10g078670.3/Solyc10g080410.3/Solyc04g071770.3/Solyc11g010710.2/Solyc09g009490.4/Solyc01g096860.3/Solyc12g009050.3/Solyc05g015850.4/Solyc05g051380.4/Solyc03g006320.1/Solyc07g055710.3/Solyc09g089930.3/Solyc02g077370.1/Solyc01g090460.3/Solyc05g052030.1/Solyc01g093960.3/Solyc07g056280.3/Solyc11g032100.2/Solyc04g072070.3/Solyc12g…	37	Solyc01g108240.3/Solyc08g008280.3/Solyc10g050970.1/Solyc12g009240.1/Solyc08g007820.1/Solyc01g095630.3/Solyc10g009110.1/Solyc03g124110.2/Solyc06g035700.1/Solyc03g116890.3/Solyc03g095770.3/Solyc10g011910.4/Solyc03g026270.3/Solyc10g009550.3/Solyc08g007830.1/Solyc03g026280.3/Solyc07g054220.1/Solyc10g080540.2/Solyc05g050220.3/Solyc08g082110.4/Solyc03g123430.4/Solyc04g014530.1/Solyc07g053450.4/Solyc02g…
MF	GO:0020037	heme binding	73/1143	348/10668	9.39311e-09	4.43355e-07	Solyc02g079500.4/Solyc10g051020.2/Solyc07g006890.1/Solyc04g079730.1/Solyc03g095310.3/Solyc02g079510.3/Solyc04g071890.3/Solyc11g007540.2/Solyc03g033690.2/Solyc08g079350.3/Solyc02g085880.3/Solyc08g083410.1/Solyc08g083500.2/Solyc12g042480.3/Solyc08g076250.3/Solyc07g043460.3/Solyc07g006140.4/Solyc10g083400.1/Solyc11g030730.2/Solyc08g079370.2/Solyc08g005650.3/Solyc11g066580.3/Solyc02g082070.4/Solyc02g…	Solyc02g079500.4/Solyc10g051020.2/Solyc07g006890.1/Solyc04g079730.1/Solyc03g095310.3/Solyc02g079510.3/Solyc04g071890.3/Solyc11g007540.2/Solyc03g033690.2/Solyc08g079350.3/Solyc02g085880.3/Solyc08g083410.1/Solyc08g083500.2/Solyc12g042480.3/Solyc08g076250.3/Solyc07g043460.3/Solyc07g006140.4/Solyc10g083400.1/Solyc11g030730.2/Solyc08g079370.2/Solyc08g005650.3/Solyc11g066580.3/Solyc02g082070.4/Solyc02g…	73	49	Solyc10g051020.2/Solyc03g095310.3/Solyc03g033690.2/Solyc08g079350.3/Solyc02g085880.3/Solyc08g083410.1/Solyc08g083500.2/Solyc12g042480.3/Solyc08g076250.3/Solyc07g043460.3/Solyc07g006140.4/Solyc10g083400.1/Solyc11g030730.2/Solyc08g079370.2/Solyc11g066580.3/Solyc02g082070.4/Solyc02g092580.3/Solyc04g078290.4/Solyc03g112030.3/Solyc04g078270.3/Solyc01g094120.3/Solyc04g083140.2/Solyc05g047680.4/Solyc07g…	24	Solyc02g079500.4/Solyc07g006890.1/Solyc04g079730.1/Solyc02g079510.3/Solyc04g071890.3/Solyc11g007540.2/Solyc08g005650.3/Solyc02g090340.2/Solyc03g111300.1/Solyc03g111290.2/Solyc04g079680.4/Solyc01g094140.3/Solyc01g108210.4/Solyc04g074640.4/Solyc03g111280.1/Solyc04g051730.1/Solyc09g059240.3/Solyc07g055490.4/Solyc01g006640.1/Solyc12g088510.1/Solyc05g046020.3/Solyc10g017510.3/Solyc06g074420.1/Solyc11g…
MF	GO:0046906	tetrapyrrole binding	73/1143	350/10668	1.21225e-08	4.76819e-07	Solyc02g079500.4/Solyc10g051020.2/Solyc07g006890.1/Solyc04g079730.1/Solyc03g095310.3/Solyc02g079510.3/Solyc04g071890.3/Solyc11g007540.2/Solyc03g033690.2/Solyc08g079350.3/Solyc02g085880.3/Solyc08g083410.1/Solyc08g083500.2/Solyc12g042480.3/Solyc08g076250.3/Solyc07g043460.3/Solyc07g006140.4/Solyc10g083400.1/Solyc11g030730.2/Solyc08g079370.2/Solyc08g005650.3/Solyc11g066580.3/Solyc02g082070.4/Solyc02g…	Solyc02g079500.4/Solyc10g051020.2/Solyc07g006890.1/Solyc04g079730.1/Solyc03g095310.3/Solyc02g079510.3/Solyc04g071890.3/Solyc11g007540.2/Solyc03g033690.2/Solyc08g079350.3/Solyc02g085880.3/Solyc08g083410.1/Solyc08g083500.2/Solyc12g042480.3/Solyc08g076250.3/Solyc07g043460.3/Solyc07g006140.4/Solyc10g083400.1/Solyc11g030730.2/Solyc08g079370.2/Solyc08g005650.3/Solyc11g066580.3/Solyc02g082070.4/Solyc02g…	73	49	Solyc10g051020.2/Solyc03g095310.3/Solyc03g033690.2/Solyc08g079350.3/Solyc02g085880.3/Solyc08g083410.1/Solyc08g083500.2/Solyc12g042480.3/Solyc08g076250.3/Solyc07g043460.3/Solyc07g006140.4/Solyc10g083400.1/Solyc11g030730.2/Solyc08g079370.2/Solyc11g066580.3/Solyc02g082070.4/Solyc02g092580.3/Solyc04g078290.4/Solyc03g112030.3/Solyc04g078270.3/Solyc01g094120.3/Solyc04g083140.2/Solyc05g047680.4/Solyc07g…	24	Solyc02g079500.4/Solyc07g006890.1/Solyc04g079730.1/Solyc02g079510.3/Solyc04g071890.3/Solyc11g007540.2/Solyc08g005650.3/Solyc02g090340.2/Solyc03g111300.1/Solyc03g111290.2/Solyc04g079680.4/Solyc01g094140.3/Solyc01g108210.4/Solyc04g074640.4/Solyc03g111280.1/Solyc04g051730.1/Solyc09g059240.3/Solyc07g055490.4/Solyc01g006640.1/Solyc12g088510.1/Solyc05g046020.3/Solyc10g017510.3/Solyc06g074420.1/Solyc11g…
MF	GO:0016758	transferase activity, transferring hexosyl groups	54/1143	303/10668	0.000109539	0.00369304	Solyc12g009300.3/Solyc03g097050.3/Solyc01g107820.2/Solyc07g056000.2/Solyc03g093080.3/Solyc01g099630.4/Solyc12g098600.1/Solyc03g093130.3/Solyc01g081060.4/Solyc11g010810.1/Solyc03g093120.5.1/Solyc12g096080.2/Solyc10g085230.2/Solyc09g092130.3/Solyc02g070020.1/Solyc08g069060.4/Solyc12g009820.2/Solyc05g053120.1/Solyc12g015770.3/Solyc08g062220.3/Solyc10g086240.2/Solyc07g043480.1/Solyc04g072790.2/Solyc0…	Solyc12g009300.3/Solyc03g097050.3/Solyc01g107820.2/Solyc07g056000.2/Solyc03g093080.3/Solyc01g099630.4/Solyc12g098600.1/Solyc03g093130.3/Solyc01g081060.4/Solyc11g010810.1/Solyc03g093120.5.1/Solyc12g096080.2/Solyc10g085230.2/Solyc09g092130.3/Solyc02g070020.1/Solyc08g069060.4/Solyc12g009820.2/Solyc05g053120.1/Solyc12g015770.3/Solyc08g062220.3/Solyc10g086240.2/Solyc07g043480.1/Solyc04g072790.2/Solyc0…	54	26	Solyc01g107820.2/Solyc01g081060.4/Solyc12g096080.2/Solyc10g085230.2/Solyc02g070020.1/Solyc08g069060.4/Solyc05g053120.1/Solyc08g062220.3/Solyc10g086240.2/Solyc07g043480.1/Solyc04g072790.2/Solyc03g005450.3/Solyc07g009380.4/Solyc07g043410.1/Solyc09g098080.4/Solyc04g016210.4/Solyc03g058370.2/Solyc04g016230.4/Solyc10g008860.1/Solyc04g082860.3/Solyc04g079030.2/Solyc06g076550.4/Solyc01g095760.3/Solyc12g…	28	Solyc12g009300.3/Solyc03g097050.3/Solyc07g056000.2/Solyc03g093080.3/Solyc01g099630.4/Solyc12g098600.1/Solyc03g093130.3/Solyc11g010810.1/Solyc03g093120.5.1/Solyc09g092130.3/Solyc12g009820.2/Solyc12g015770.3/Solyc12g096870.1/Solyc12g088700.1/Solyc12g011023.1/Solyc09g072820.4/Solyc11g010790.1/Solyc10g009580.4/Solyc12g096820.1/Solyc03g078780.3/Solyc05g053890.3/Solyc12g098590.3/Solyc09g008060.4/Solyc0…
MF	GO:0016757	transferase activity, transferring glycosyl groups	64/1143	379/10668	0.000136285	0.00402042	Solyc12g009300.3/Solyc03g097050.3/Solyc01g107820.2/Solyc07g056000.2/Solyc03g093080.3/Solyc01g099630.4/Solyc12g098600.1/Solyc03g093130.3/Solyc02g087350.3/Solyc01g081060.4/Solyc02g088630.4/Solyc11g010810.1/Solyc03g093120.5.1/Solyc12g096080.2/Solyc10g085230.2/Solyc03g118930.2/Solyc09g092130.3/Solyc02g070020.1/Solyc11g067250.3/Solyc08g069060.4/Solyc12g009820.2/Solyc05g053120.1/Solyc01g009470.2/Solyc1…	Solyc12g009300.3/Solyc03g097050.3/Solyc01g107820.2/Solyc07g056000.2/Solyc03g093080.3/Solyc01g099630.4/Solyc12g098600.1/Solyc03g093130.3/Solyc02g087350.3/Solyc01g081060.4/Solyc02g088630.4/Solyc11g010810.1/Solyc03g093120.5.1/Solyc12g096080.2/Solyc10g085230.2/Solyc03g118930.2/Solyc09g092130.3/Solyc02g070020.1/Solyc11g067250.3/Solyc08g069060.4/Solyc12g009820.2/Solyc05g053120.1/Solyc01g009470.2/Solyc1…	64	33	Solyc01g107820.2/Solyc01g081060.4/Solyc12g096080.2/Solyc10g085230.2/Solyc03g118930.2/Solyc02g070020.1/Solyc11g067250.3/Solyc08g069060.4/Solyc05g053120.1/Solyc01g009470.2/Solyc08g062220.3/Solyc10g086240.2/Solyc07g043480.1/Solyc04g072790.2/Solyc03g005450.3/Solyc07g009380.4/Solyc07g043410.1/Solyc09g098080.4/Solyc04g016210.4/Solyc04g074920.2/Solyc03g058370.2/Solyc04g016230.4/Solyc10g008860.1/Solyc04g…	31	Solyc12g009300.3/Solyc03g097050.3/Solyc07g056000.2/Solyc03g093080.3/Solyc01g099630.4/Solyc12g098600.1/Solyc03g093130.3/Solyc02g087350.3/Solyc02g088630.4/Solyc11g010810.1/Solyc03g093120.5.1/Solyc09g092130.3/Solyc12g009820.2/Solyc12g015770.3/Solyc12g096870.1/Solyc12g088700.1/Solyc12g011023.1/Solyc09g072820.4/Solyc11g010790.1/Solyc10g009580.4/Solyc12g096820.1/Solyc03g078780.3/Solyc05g053890.3/Solyc1…
MF	GO:0015297	antiporter activity	22/1143	93/10668	0.000257674	0.00662249	Solyc10g007073.1/Solyc10g006080.3/Solyc01g008420.3/Solyc03g034400.3/Solyc03g026230.1/Solyc03g118970.3/Solyc02g090740.3/Solyc02g063260.4/Solyc10g007100.3/Solyc07g008410.4/Solyc09g018070.1/Solyc11g016970.2/Solyc08g081810.3/Solyc05g013450.4/Solyc04g076950.3/Solyc02g071070.3/Solyc01g109320.4/Solyc08g005880.4/Solyc03g025210.3/Solyc02g091070.3/Solyc02g021410.4/Solyc10g051130.3	Solyc10g007073.1/Solyc10g006080.3/Solyc01g008420.3/Solyc03g034400.3/Solyc03g026230.1/Solyc03g118970.3/Solyc02g090740.3/Solyc02g063260.4/Solyc10g007100.3/Solyc07g008410.4/Solyc09g018070.1/Solyc11g016970.2/Solyc08g081810.3/Solyc05g013450.4/Solyc04g076950.3/Solyc02g071070.3/Solyc01g109320.4/Solyc08g005880.4/Solyc03g025210.3/Solyc02g091070.3/Solyc02g021410.4/Solyc10g051130.3	22	16	Solyc10g006080.3/Solyc02g090740.3/Solyc10g007100.3/Solyc07g008410.4/Solyc09g018070.1/Solyc11g016970.2/Solyc08g081810.3/Solyc05g013450.4/Solyc04g076950.3/Solyc02g071070.3/Solyc01g109320.4/Solyc08g005880.4/Solyc03g025210.3/Solyc02g091070.3/Solyc02g021410.4/Solyc10g051130.3	6	Solyc10g007073.1/Solyc01g008420.3/Solyc03g034400.3/Solyc03g026230.1/Solyc03g118970.3/Solyc02g063260.4
MF	GO:0015291	secondary active transmembrane transporter activity	22/1143	94/10668	0.000303037	0.00662249	Solyc10g007073.1/Solyc10g006080.3/Solyc01g008420.3/Solyc03g034400.3/Solyc03g026230.1/Solyc03g118970.3/Solyc02g090740.3/Solyc02g063260.4/Solyc10g007100.3/Solyc07g008410.4/Solyc09g018070.1/Solyc11g016970.2/Solyc08g081810.3/Solyc05g013450.4/Solyc04g076950.3/Solyc02g071070.3/Solyc01g109320.4/Solyc08g005880.4/Solyc03g025210.3/Solyc02g091070.3/Solyc02g021410.4/Solyc10g051130.3	Solyc10g007073.1/Solyc10g006080.3/Solyc01g008420.3/Solyc03g034400.3/Solyc03g026230.1/Solyc03g118970.3/Solyc02g090740.3/Solyc02g063260.4/Solyc10g007100.3/Solyc07g008410.4/Solyc09g018070.1/Solyc11g016970.2/Solyc08g081810.3/Solyc05g013450.4/Solyc04g076950.3/Solyc02g071070.3/Solyc01g109320.4/Solyc08g005880.4/Solyc03g025210.3/Solyc02g091070.3/Solyc02g021410.4/Solyc10g051130.3	22	16	Solyc10g006080.3/Solyc02g090740.3/Solyc10g007100.3/Solyc07g008410.4/Solyc09g018070.1/Solyc11g016970.2/Solyc08g081810.3/Solyc05g013450.4/Solyc04g076950.3/Solyc02g071070.3/Solyc01g109320.4/Solyc08g005880.4/Solyc03g025210.3/Solyc02g091070.3/Solyc02g021410.4/Solyc10g051130.3	6	Solyc10g007073.1/Solyc01g008420.3/Solyc03g034400.3/Solyc03g026230.1/Solyc03g118970.3/Solyc02g063260.4
MF	GO:0015238	drug transmembrane transporter activity	18/1143	70/10668	0.000308675	0.00662249	Solyc10g007073.1/Solyc01g008420.3/Solyc03g034400.3/Solyc03g026230.1/Solyc03g118970.3/Solyc02g090740.3/Solyc02g063260.4/Solyc10g007100.3/Solyc07g008410.4/Solyc09g018070.1/Solyc11g016970.2/Solyc05g013450.4/Solyc04g076950.3/Solyc01g109320.4/Solyc08g005880.4/Solyc03g025210.3/Solyc02g091070.3/Solyc10g051130.3	Solyc10g007073.1/Solyc01g008420.3/Solyc03g034400.3/Solyc03g026230.1/Solyc03g118970.3/Solyc02g090740.3/Solyc02g063260.4/Solyc10g007100.3/Solyc07g008410.4/Solyc09g018070.1/Solyc11g016970.2/Solyc05g013450.4/Solyc04g076950.3/Solyc01g109320.4/Solyc08g005880.4/Solyc03g025210.3/Solyc02g091070.3/Solyc10g051130.3	18	12	Solyc02g090740.3/Solyc10g007100.3/Solyc07g008410.4/Solyc09g018070.1/Solyc11g016970.2/Solyc05g013450.4/Solyc04g076950.3/Solyc01g109320.4/Solyc08g005880.4/Solyc03g025210.3/Solyc02g091070.3/Solyc10g051130.3	6	Solyc10g007073.1/Solyc01g008420.3/Solyc03g034400.3/Solyc03g026230.1/Solyc03g118970.3/Solyc02g063260.4
MF	GO:0022804	active transmembrane transporter activity	30/1143	155/10668	0.000921856	0.0152503	Solyc09g075020.3/Solyc05g014390.4/Solyc02g087870.3/Solyc10g007073.1/Solyc10g006080.3/Solyc01g008420.3/Solyc03g034400.3/Solyc03g026230.1/Solyc03g118970.3/Solyc02g090740.3/Solyc02g063260.4/Solyc06g009290.4/Solyc10g007100.3/Solyc02g087410.4/Solyc07g008410.4/Solyc09g018070.1/Solyc12g098840.3/Solyc11g016970.2/Solyc08g081810.3/Solyc05g013450.4/Solyc04g076950.3/Solyc02g071350.3/Solyc02g071070.3/Solyc01g…	Solyc09g075020.3/Solyc05g014390.4/Solyc02g087870.3/Solyc10g007073.1/Solyc10g006080.3/Solyc01g008420.3/Solyc03g034400.3/Solyc03g026230.1/Solyc03g118970.3/Solyc02g090740.3/Solyc02g063260.4/Solyc06g009290.4/Solyc10g007100.3/Solyc02g087410.4/Solyc07g008410.4/Solyc09g018070.1/Solyc12g098840.3/Solyc11g016970.2/Solyc08g081810.3/Solyc05g013450.4/Solyc04g076950.3/Solyc02g071350.3/Solyc02g071070.3/Solyc01g…	30	22	Solyc09g075020.3/Solyc05g014390.4/Solyc10g006080.3/Solyc02g090740.3/Solyc06g009290.4/Solyc10g007100.3/Solyc02g087410.4/Solyc07g008410.4/Solyc09g018070.1/Solyc11g016970.2/Solyc08g081810.3/Solyc05g013450.4/Solyc04g076950.3/Solyc02g071350.3/Solyc02g071070.3/Solyc01g109320.4/Solyc08g005880.4/Solyc03g025210.3/Solyc02g091070.3/Solyc12g098870.3/Solyc02g021410.4/Solyc10g051130.3	8	Solyc02g087870.3/Solyc10g007073.1/Solyc01g008420.3/Solyc03g034400.3/Solyc03g026230.1/Solyc03g118970.3/Solyc02g063260.4/Solyc12g098840.3
MF	GO:0043565	sequence-specific DNA binding	32/1143	169/10668	0.000934776	0.0152503	Solyc08g008280.3/Solyc01g095630.3/Solyc03g116890.3/Solyc03g095770.3/Solyc10g011910.4/Solyc10g078670.3/Solyc10g080410.3/Solyc10g009550.3/Solyc05g015850.4/Solyc10g080540.2/Solyc07g055710.3/Solyc08g082110.4/Solyc02g084590.4/Solyc01g090460.3/Solyc07g056280.3/Solyc04g072070.3/Solyc02g071130.4/Solyc06g053210.4/Solyc05g053380.4/Solyc03g006120.4/Solyc01g073910.4/novel.1061/Solyc08g007270.4/Solyc10g007970…	Solyc08g008280.3/Solyc01g095630.3/Solyc03g116890.3/Solyc03g095770.3/Solyc10g011910.4/Solyc10g078670.3/Solyc10g080410.3/Solyc10g009550.3/Solyc05g015850.4/Solyc10g080540.2/Solyc07g055710.3/Solyc08g082110.4/Solyc02g084590.4/Solyc01g090460.3/Solyc07g056280.3/Solyc04g072070.3/Solyc02g071130.4/Solyc06g053210.4/Solyc05g053380.4/Solyc03g006120.4/Solyc01g073910.4/-/Solyc08g007270.4/Solyc10g007970.2/Solyc0…	32	21	Solyc10g078670.3/Solyc10g080410.3/Solyc05g015850.4/Solyc07g055710.3/Solyc02g084590.4/Solyc01g090460.3/Solyc07g056280.3/Solyc04g072070.3/Solyc02g071130.4/Solyc03g006120.4/Solyc01g073910.4/novel.1061/Solyc08g007270.4/Solyc10g007970.2/Solyc07g062380.1/Solyc07g055280.4/Solyc01g058540.3/Solyc02g072570.2/Solyc05g009660.4/Solyc06g053220.3/Solyc06g075140.3	11	Solyc08g008280.3/Solyc01g095630.3/Solyc03g116890.3/Solyc03g095770.3/Solyc10g011910.4/Solyc10g009550.3/Solyc10g080540.2/Solyc08g082110.4/Solyc06g053210.4/Solyc05g053380.4/Solyc03g007380.2
MF	GO:0008236	serine-type peptidase activity	29/1143	150/10668	0.0011333	0.0152503	Solyc08g079870.3/Solyc03g059260.4/Solyc05g041540.4/Solyc11g008280.3/Solyc04g078110.1/Solyc07g005190.3/Solyc04g079070.4/Solyc06g017860.3/Solyc07g056170.4/Solyc01g108450.3/Solyc05g050770.4/Solyc08g007620.2/Solyc08g067990.3/Solyc10g084320.3/Solyc08g079890.2/Solyc01g087820.2/Solyc04g082120.3/Solyc04g077640.4/Solyc12g088250.2/Solyc03g026080.3/Solyc03g118370.3/Solyc08g007670.1/Solyc02g078690.2/Solyc01g…	Solyc08g079870.3/Solyc03g059260.4/Solyc05g041540.4/Solyc11g008280.3/Solyc04g078110.1/Solyc07g005190.3/Solyc04g079070.4/Solyc06g017860.3/Solyc07g056170.4/Solyc01g108450.3/Solyc05g050770.4/Solyc08g007620.2/Solyc08g067990.3/Solyc10g084320.3/Solyc08g079890.2/Solyc01g087820.2/Solyc04g082120.3/Solyc04g077640.4/Solyc12g088250.2/Solyc03g026080.3/Solyc03g118370.3/Solyc08g007670.1/Solyc02g078690.2/Solyc01g…	29	18	Solyc08g079870.3/Solyc05g041540.4/Solyc11g008280.3/Solyc04g078110.1/Solyc07g005190.3/Solyc06g017860.3/Solyc07g056170.4/Solyc08g067990.3/Solyc01g087820.2/Solyc04g082120.3/Solyc04g077640.4/Solyc03g026080.3/Solyc08g007670.1/Solyc02g078690.2/Solyc01g087800.2/Solyc01g091920.2/Solyc08g079900.3/Solyc10g050105.1	11	Solyc03g059260.4/Solyc04g079070.4/Solyc01g108450.3/Solyc05g050770.4/Solyc08g007620.2/Solyc10g084320.3/Solyc08g079890.2/Solyc12g088250.2/Solyc03g118370.3/Solyc01g010710.4/Solyc12g011140.3
MF	GO:0017171	serine hydrolase activity	29/1143	150/10668	0.0011333	0.0152503	Solyc08g079870.3/Solyc03g059260.4/Solyc05g041540.4/Solyc11g008280.3/Solyc04g078110.1/Solyc07g005190.3/Solyc04g079070.4/Solyc06g017860.3/Solyc07g056170.4/Solyc01g108450.3/Solyc05g050770.4/Solyc08g007620.2/Solyc08g067990.3/Solyc10g084320.3/Solyc08g079890.2/Solyc01g087820.2/Solyc04g082120.3/Solyc04g077640.4/Solyc12g088250.2/Solyc03g026080.3/Solyc03g118370.3/Solyc08g007670.1/Solyc02g078690.2/Solyc01g…	Solyc08g079870.3/Solyc03g059260.4/Solyc05g041540.4/Solyc11g008280.3/Solyc04g078110.1/Solyc07g005190.3/Solyc04g079070.4/Solyc06g017860.3/Solyc07g056170.4/Solyc01g108450.3/Solyc05g050770.4/Solyc08g007620.2/Solyc08g067990.3/Solyc10g084320.3/Solyc08g079890.2/Solyc01g087820.2/Solyc04g082120.3/Solyc04g077640.4/Solyc12g088250.2/Solyc03g026080.3/Solyc03g118370.3/Solyc08g007670.1/Solyc02g078690.2/Solyc01g…	29	18	Solyc08g079870.3/Solyc05g041540.4/Solyc11g008280.3/Solyc04g078110.1/Solyc07g005190.3/Solyc06g017860.3/Solyc07g056170.4/Solyc08g067990.3/Solyc01g087820.2/Solyc04g082120.3/Solyc04g077640.4/Solyc03g026080.3/Solyc08g007670.1/Solyc02g078690.2/Solyc01g087800.2/Solyc01g091920.2/Solyc08g079900.3/Solyc10g050105.1	11	Solyc03g059260.4/Solyc04g079070.4/Solyc01g108450.3/Solyc05g050770.4/Solyc08g007620.2/Solyc10g084320.3/Solyc08g079890.2/Solyc12g088250.2/Solyc03g118370.3/Solyc01g010710.4/Solyc12g011140.3
MF	GO:0015116	sulfate transmembrane transporter activity	6/1143	13/10668	0.00131734	0.0152503	Solyc12g056930.2/Solyc09g065560.3/Solyc04g072740.3/Solyc06g084140.4/Solyc12g056920.3/Solyc05g007980.3	Solyc12g056930.2/Solyc09g065560.3/Solyc04g072740.3/Solyc06g084140.4/Solyc12g056920.3/Solyc05g007980.3	6	5	Solyc12g056930.2/Solyc09g065560.3/Solyc04g072740.3/Solyc12g056920.3/Solyc05g007980.3	1	Solyc06g084140.4
MF	GO:1901682	sulfur compound transmembrane transporter activity	6/1143	13/10668	0.00131734	0.0152503	Solyc12g056930.2/Solyc09g065560.3/Solyc04g072740.3/Solyc06g084140.4/Solyc12g056920.3/Solyc05g007980.3	Solyc12g056930.2/Solyc09g065560.3/Solyc04g072740.3/Solyc06g084140.4/Solyc12g056920.3/Solyc05g007980.3	6	5	Solyc12g056930.2/Solyc09g065560.3/Solyc04g072740.3/Solyc12g056920.3/Solyc05g007980.3	1	Solyc06g084140.4
MF	GO:0004866	endopeptidase inhibitor activity	10/1143	32/10668	0.00135702	0.0152503	Solyc03g020060.3/Solyc03g020050.3/Solyc03g098730.1/Solyc09g084440.2/Solyc03g098740.1/Solyc04g014790.1/Solyc09g084470.3/Solyc08g080630.4/Solyc03g098700.1/Solyc03g020070.4	Solyc03g020060.3/Solyc03g020050.3/Solyc03g098730.1/Solyc09g084440.2/Solyc03g098740.1/Solyc04g014790.1/Solyc09g084470.3/Solyc08g080630.4/Solyc03g098700.1/Solyc03g020070.4	10	4	Solyc03g098740.1/Solyc04g014790.1/Solyc08g080630.4/Solyc03g020070.4	6	Solyc03g020060.3/Solyc03g020050.3/Solyc03g098730.1/Solyc09g084440.2/Solyc09g084470.3/Solyc03g098700.1
MF	GO:0030414	peptidase inhibitor activity	10/1143	32/10668	0.00135702	0.0152503	Solyc03g020060.3/Solyc03g020050.3/Solyc03g098730.1/Solyc09g084440.2/Solyc03g098740.1/Solyc04g014790.1/Solyc09g084470.3/Solyc08g080630.4/Solyc03g098700.1/Solyc03g020070.4	Solyc03g020060.3/Solyc03g020050.3/Solyc03g098730.1/Solyc09g084440.2/Solyc03g098740.1/Solyc04g014790.1/Solyc09g084470.3/Solyc08g080630.4/Solyc03g098700.1/Solyc03g020070.4	10	4	Solyc03g098740.1/Solyc04g014790.1/Solyc08g080630.4/Solyc03g020070.4	6	Solyc03g020060.3/Solyc03g020050.3/Solyc03g098730.1/Solyc09g084440.2/Solyc09g084470.3/Solyc03g098700.1
MF	GO:0061134	peptidase regulator activity	10/1143	32/10668	0.00135702	0.0152503	Solyc03g020060.3/Solyc03g020050.3/Solyc03g098730.1/Solyc09g084440.2/Solyc03g098740.1/Solyc04g014790.1/Solyc09g084470.3/Solyc08g080630.4/Solyc03g098700.1/Solyc03g020070.4	Solyc03g020060.3/Solyc03g020050.3/Solyc03g098730.1/Solyc09g084440.2/Solyc03g098740.1/Solyc04g014790.1/Solyc09g084470.3/Solyc08g080630.4/Solyc03g098700.1/Solyc03g020070.4	10	4	Solyc03g098740.1/Solyc04g014790.1/Solyc08g080630.4/Solyc03g020070.4	6	Solyc03g020060.3/Solyc03g020050.3/Solyc03g098730.1/Solyc09g084440.2/Solyc09g084470.3/Solyc03g098700.1
MF	GO:0061135	endopeptidase regulator activity	10/1143	32/10668	0.00135702	0.0152503	Solyc03g020060.3/Solyc03g020050.3/Solyc03g098730.1/Solyc09g084440.2/Solyc03g098740.1/Solyc04g014790.1/Solyc09g084470.3/Solyc08g080630.4/Solyc03g098700.1/Solyc03g020070.4	Solyc03g020060.3/Solyc03g020050.3/Solyc03g098730.1/Solyc09g084440.2/Solyc03g098740.1/Solyc04g014790.1/Solyc09g084470.3/Solyc08g080630.4/Solyc03g098700.1/Solyc03g020070.4	10	4	Solyc03g098740.1/Solyc04g014790.1/Solyc08g080630.4/Solyc03g020070.4	6	Solyc03g020060.3/Solyc03g020050.3/Solyc03g098730.1/Solyc09g084440.2/Solyc09g084470.3/Solyc03g098700.1
MF	GO:0016717	oxidoreductase activity, acting on paired donors, with oxidation of a pair of donors resulting in the reduction of molecular oxygen to two molecules of water	7/1143	18/10668	0.00174508	0.01872	Solyc12g100250.3/Solyc04g040130.1/Solyc12g049030.1/Solyc03g058430.3/Solyc12g044950.3/Solyc06g059720.3/Solyc12g045037.1	Solyc12g100250.3/Solyc04g040130.1/Solyc12g049030.1/Solyc03g058430.3/Solyc12g044950.3/Solyc06g059720.3/Solyc12g045037.1	7	6	Solyc12g100250.3/Solyc04g040130.1/Solyc12g049030.1/Solyc12g044950.3/Solyc06g059720.3/Solyc12g045037.1	1	Solyc03g058430.3
MF	GO:0004867	serine-type endopeptidase inhibitor activity	6/1143	15/10668	0.00318221	0.0326523	Solyc03g020060.3/Solyc03g020050.3/Solyc09g084440.2/Solyc09g084470.3/Solyc08g080630.4/Solyc03g020070.4	Solyc03g020060.3/Solyc03g020050.3/Solyc09g084440.2/Solyc09g084470.3/Solyc08g080630.4/Solyc03g020070.4	6	2	Solyc08g080630.4/Solyc03g020070.4	4	Solyc03g020060.3/Solyc03g020050.3/Solyc09g084440.2/Solyc09g084470.3
MF	GO:0015267	channel activity	19/1143	93/10668	0.00407364	0.0381785	Solyc03g013340.3/Solyc02g068080.3/Solyc10g054790.2/Solyc12g006850.2/Solyc01g010080.3/Solyc03g097940.3/Solyc03g019820.3/Solyc06g072130.4/Solyc03g005980.3/Solyc03g096290.3/Solyc06g063210.3/Solyc05g050360.3/Solyc05g051220.3/Solyc06g063180.3/Solyc12g005400.3/Solyc02g070530.4/Solyc12g044330.2/Solyc06g060760.3/Solyc06g063200.2	Solyc03g013340.3/Solyc02g068080.3/Solyc10g054790.2/Solyc12g006850.2/Solyc01g010080.3/Solyc03g097940.3/Solyc03g019820.3/Solyc06g072130.4/Solyc03g005980.3/Solyc03g096290.3/Solyc06g063210.3/Solyc05g050360.3/Solyc05g051220.3/Solyc06g063180.3/Solyc12g005400.3/Solyc02g070530.4/Solyc12g044330.2/Solyc06g060760.3/Solyc06g063200.2	19	14	Solyc10g054790.2/Solyc12g006850.2/Solyc01g010080.3/Solyc03g097940.3/Solyc03g019820.3/Solyc06g072130.4/Solyc03g005980.3/Solyc03g096290.3/Solyc06g063210.3/Solyc05g050360.3/Solyc06g063180.3/Solyc12g005400.3/Solyc06g060760.3/Solyc06g063200.2	5	Solyc03g013340.3/Solyc02g068080.3/Solyc05g051220.3/Solyc02g070530.4/Solyc12g044330.2
MF	GO:0022803	passive transmembrane transporter activity	19/1143	93/10668	0.00407364	0.0381785	Solyc03g013340.3/Solyc02g068080.3/Solyc10g054790.2/Solyc12g006850.2/Solyc01g010080.3/Solyc03g097940.3/Solyc03g019820.3/Solyc06g072130.4/Solyc03g005980.3/Solyc03g096290.3/Solyc06g063210.3/Solyc05g050360.3/Solyc05g051220.3/Solyc06g063180.3/Solyc12g005400.3/Solyc02g070530.4/Solyc12g044330.2/Solyc06g060760.3/Solyc06g063200.2	Solyc03g013340.3/Solyc02g068080.3/Solyc10g054790.2/Solyc12g006850.2/Solyc01g010080.3/Solyc03g097940.3/Solyc03g019820.3/Solyc06g072130.4/Solyc03g005980.3/Solyc03g096290.3/Solyc06g063210.3/Solyc05g050360.3/Solyc05g051220.3/Solyc06g063180.3/Solyc12g005400.3/Solyc02g070530.4/Solyc12g044330.2/Solyc06g060760.3/Solyc06g063200.2	19	14	Solyc10g054790.2/Solyc12g006850.2/Solyc01g010080.3/Solyc03g097940.3/Solyc03g019820.3/Solyc06g072130.4/Solyc03g005980.3/Solyc03g096290.3/Solyc06g063210.3/Solyc05g050360.3/Solyc06g063180.3/Solyc12g005400.3/Solyc06g060760.3/Solyc06g063200.2	5	Solyc03g013340.3/Solyc02g068080.3/Solyc05g051220.3/Solyc02g070530.4/Solyc12g044330.2
MF	GO:0008238	exopeptidase activity	14/1143	61/10668	0.00437993	0.0381785	Solyc05g041540.4/Solyc11g008280.3/Solyc04g079070.4/Solyc06g017860.3/Solyc01g108450.3/Solyc05g050770.4/Solyc04g082120.3/Solyc04g077640.4/Solyc12g088250.2/Solyc12g010020.3/Solyc03g118370.3/Solyc02g078690.2/Solyc01g010710.4/Solyc12g010030.3	Solyc05g041540.4/Solyc11g008280.3/Solyc04g079070.4/Solyc06g017860.3/Solyc01g108450.3/Solyc05g050770.4/Solyc04g082120.3/Solyc04g077640.4/Solyc12g088250.2/Solyc12g010020.3/Solyc03g118370.3/Solyc02g078690.2/Solyc01g010710.4/Solyc12g010030.3	14	6	Solyc05g041540.4/Solyc11g008280.3/Solyc06g017860.3/Solyc04g082120.3/Solyc04g077640.4/Solyc02g078690.2	8	Solyc04g079070.4/Solyc01g108450.3/Solyc05g050770.4/Solyc12g088250.2/Solyc12g010020.3/Solyc03g118370.3/Solyc01g010710.4/Solyc12g010030.3
MF	GO:0046527	glucosyltransferase activity	16/1143	74/10668	0.00452459	0.0381785	Solyc12g009300.3/Solyc03g097050.3/Solyc07g056000.2/Solyc03g093080.3/Solyc01g099630.4/Solyc03g093130.3/Solyc01g081060.4/Solyc03g093120.5.1/Solyc09g092130.3/Solyc12g015770.3/Solyc04g072790.2/Solyc03g005450.3/Solyc07g009380.4/Solyc12g011023.1/Solyc09g072820.4/Solyc08g082640.2	Solyc12g009300.3/Solyc03g097050.3/Solyc07g056000.2/Solyc03g093080.3/Solyc01g099630.4/Solyc03g093130.3/Solyc01g081060.4/Solyc03g093120.5.1/Solyc09g092130.3/Solyc12g015770.3/Solyc04g072790.2/Solyc03g005450.3/Solyc07g009380.4/Solyc12g011023.1/Solyc09g072820.4/Solyc08g082640.2	16	5	Solyc01g081060.4/Solyc04g072790.2/Solyc03g005450.3/Solyc07g009380.4/Solyc08g082640.2	11	Solyc12g009300.3/Solyc03g097050.3/Solyc07g056000.2/Solyc03g093080.3/Solyc01g099630.4/Solyc03g093130.3/Solyc03g093120.5.1/Solyc09g092130.3/Solyc12g015770.3/Solyc12g011023.1/Solyc09g072820.4
MF	GO:0015103	inorganic anion transmembrane transporter activity	8/1143	26/10668	0.00452966	0.0381785	Solyc12g056930.2/Solyc03g119930.1/Solyc09g065560.3/Solyc02g068080.3/Solyc04g072740.3/Solyc06g084140.4/Solyc12g056920.3/Solyc05g007980.3	Solyc12g056930.2/Solyc03g119930.1/Solyc09g065560.3/Solyc02g068080.3/Solyc04g072740.3/Solyc06g084140.4/Solyc12g056920.3/Solyc05g007980.3	8	5	Solyc12g056930.2/Solyc09g065560.3/Solyc04g072740.3/Solyc12g056920.3/Solyc05g007980.3	3	Solyc03g119930.1/Solyc02g068080.3/Solyc06g084140.4
MF	GO:0004842	ubiquitin-protein transferase activity	16/1143	75/10668	0.00519422	0.0408612	Solyc06g076040.3/Solyc04g071030.1/Solyc04g008100.3/Solyc01g007040.4/Solyc05g010650.3/Solyc09g083060.4/Solyc01g007000.4/Solyc01g007020.4/Solyc03g034020.4/Solyc01g007010.2/Solyc01g005160.4/Solyc05g056500.1/Solyc06g074140.1/Solyc11g068940.1/Solyc12g094610.3/Solyc05g051610.3	Solyc06g076040.3/Solyc04g071030.1/Solyc04g008100.3/Solyc01g007040.4/Solyc05g010650.3/Solyc09g083060.4/Solyc01g007000.4/Solyc01g007020.4/Solyc03g034020.4/Solyc01g007010.2/Solyc01g005160.4/Solyc05g056500.1/Solyc06g074140.1/Solyc11g068940.1/Solyc12g094610.3/Solyc05g051610.3	16	6	Solyc09g083060.4/Solyc03g034020.4/Solyc05g056500.1/Solyc11g068940.1/Solyc12g094610.3/Solyc05g051610.3	10	Solyc06g076040.3/Solyc04g071030.1/Solyc04g008100.3/Solyc01g007040.4/Solyc05g010650.3/Solyc01g007000.4/Solyc01g007020.4/Solyc01g007010.2/Solyc01g005160.4/Solyc06g074140.1
MF	GO:0019787	ubiquitin-like protein transferase activity	16/1143	75/10668	0.00519422	0.0408612	Solyc06g076040.3/Solyc04g071030.1/Solyc04g008100.3/Solyc01g007040.4/Solyc05g010650.3/Solyc09g083060.4/Solyc01g007000.4/Solyc01g007020.4/Solyc03g034020.4/Solyc01g007010.2/Solyc01g005160.4/Solyc05g056500.1/Solyc06g074140.1/Solyc11g068940.1/Solyc12g094610.3/Solyc05g051610.3	Solyc06g076040.3/Solyc04g071030.1/Solyc04g008100.3/Solyc01g007040.4/Solyc05g010650.3/Solyc09g083060.4/Solyc01g007000.4/Solyc01g007020.4/Solyc03g034020.4/Solyc01g007010.2/Solyc01g005160.4/Solyc05g056500.1/Solyc06g074140.1/Solyc11g068940.1/Solyc12g094610.3/Solyc05g051610.3	16	6	Solyc09g083060.4/Solyc03g034020.4/Solyc05g056500.1/Solyc11g068940.1/Solyc12g094610.3/Solyc05g051610.3	10	Solyc06g076040.3/Solyc04g071030.1/Solyc04g008100.3/Solyc01g007040.4/Solyc05g010650.3/Solyc01g007000.4/Solyc01g007020.4/Solyc01g007010.2/Solyc01g005160.4/Solyc06g074140.1
MF	GO:0070008	serine-type exopeptidase activity	12/1143	52/10668	0.00769013	0.0585442	Solyc05g041540.4/Solyc11g008280.3/Solyc04g079070.4/Solyc06g017860.3/Solyc01g108450.3/Solyc05g050770.4/Solyc04g082120.3/Solyc04g077640.4/Solyc12g088250.2/Solyc03g118370.3/Solyc02g078690.2/Solyc01g010710.4	Solyc05g041540.4/Solyc11g008280.3/Solyc04g079070.4/Solyc06g017860.3/Solyc01g108450.3/Solyc05g050770.4/Solyc04g082120.3/Solyc04g077640.4/Solyc12g088250.2/Solyc03g118370.3/Solyc02g078690.2/Solyc01g010710.4	12	6	Solyc05g041540.4/Solyc11g008280.3/Solyc06g017860.3/Solyc04g082120.3/Solyc04g077640.4/Solyc02g078690.2	6	Solyc04g079070.4/Solyc01g108450.3/Solyc05g050770.4/Solyc12g088250.2/Solyc03g118370.3/Solyc01g010710.4
MF	GO:0004185	serine-type carboxypeptidase activity	11/1143	46/10668	0.00796777	0.0587623	Solyc05g041540.4/Solyc11g008280.3/Solyc04g079070.4/Solyc06g017860.3/Solyc01g108450.3/Solyc05g050770.4/Solyc04g077640.4/Solyc12g088250.2/Solyc03g118370.3/Solyc02g078690.2/Solyc01g010710.4	Solyc05g041540.4/Solyc11g008280.3/Solyc04g079070.4/Solyc06g017860.3/Solyc01g108450.3/Solyc05g050770.4/Solyc04g077640.4/Solyc12g088250.2/Solyc03g118370.3/Solyc02g078690.2/Solyc01g010710.4	11	5	Solyc05g041540.4/Solyc11g008280.3/Solyc06g017860.3/Solyc04g077640.4/Solyc02g078690.2	6	Solyc04g079070.4/Solyc01g108450.3/Solyc05g050770.4/Solyc12g088250.2/Solyc03g118370.3/Solyc01g010710.4
MF	GO:0008509	anion transmembrane transporter activity	8/1143	29/10668	0.00931476	0.0666147	Solyc12g056930.2/Solyc03g119930.1/Solyc09g065560.3/Solyc02g068080.3/Solyc04g072740.3/Solyc06g084140.4/Solyc12g056920.3/Solyc05g007980.3	Solyc12g056930.2/Solyc03g119930.1/Solyc09g065560.3/Solyc02g068080.3/Solyc04g072740.3/Solyc06g084140.4/Solyc12g056920.3/Solyc05g007980.3	8	5	Solyc12g056930.2/Solyc09g065560.3/Solyc04g072740.3/Solyc12g056920.3/Solyc05g007980.3	3	Solyc03g119930.1/Solyc02g068080.3/Solyc06g084140.4
MF	GO:0004180	carboxypeptidase activity	11/1143	48/10668	0.0110705	0.0768422	Solyc05g041540.4/Solyc11g008280.3/Solyc04g079070.4/Solyc06g017860.3/Solyc01g108450.3/Solyc05g050770.4/Solyc04g077640.4/Solyc12g088250.2/Solyc03g118370.3/Solyc02g078690.2/Solyc01g010710.4	Solyc05g041540.4/Solyc11g008280.3/Solyc04g079070.4/Solyc06g017860.3/Solyc01g108450.3/Solyc05g050770.4/Solyc04g077640.4/Solyc12g088250.2/Solyc03g118370.3/Solyc02g078690.2/Solyc01g010710.4	11	5	Solyc05g041540.4/Solyc11g008280.3/Solyc06g017860.3/Solyc04g077640.4/Solyc02g078690.2	6	Solyc04g079070.4/Solyc01g108450.3/Solyc05g050770.4/Solyc12g088250.2/Solyc03g118370.3/Solyc01g010710.4
MF	GO:0016762	xyloglucan:xyloglucosyl transferase activity	8/1143	30/10668	0.0115369	0.0777918	Solyc07g056000.2/Solyc03g093080.3/Solyc01g099630.4/Solyc03g093130.3/Solyc01g081060.4/Solyc03g093120.5.1/Solyc07g009380.4/Solyc12g011023.1	Solyc07g056000.2/Solyc03g093080.3/Solyc01g099630.4/Solyc03g093130.3/Solyc01g081060.4/Solyc03g093120.5.1/Solyc07g009380.4/Solyc12g011023.1	8	2	Solyc01g081060.4/Solyc07g009380.4	6	Solyc07g056000.2/Solyc03g093080.3/Solyc01g099630.4/Solyc03g093130.3/Solyc03g093120.5.1/Solyc12g011023.1
MF	GO:0004857	enzyme inhibitor activity	18/1143	96/10668	0.0125561	0.0823119	Solyc03g020060.3/Solyc07g064170.3/Solyc03g020050.3/Solyc07g064180.4/Solyc03g123620.4/Solyc03g098730.1/Solyc01g091060.2/Solyc01g088590.5/Solyc09g084440.2/Solyc03g098740.1/Solyc04g014790.1/Solyc01g098940.3/Solyc09g084470.3/Solyc08g080630.4/Solyc03g098700.1/Solyc11g019910.1/Solyc03g020070.4/Solyc01g091110.3	Solyc03g020060.3/Solyc07g064170.3/Solyc03g020050.3/Solyc07g064180.4/Solyc03g123620.4/Solyc03g098730.1/Solyc01g091060.2/Solyc01g088590.5/Solyc09g084440.2/Solyc03g098740.1/Solyc04g014790.1/Solyc01g098940.3/Solyc09g084470.3/Solyc08g080630.4/Solyc03g098700.1/Solyc11g019910.1/Solyc03g020070.4/Solyc01g091110.3	18	8	Solyc01g091060.2/Solyc01g088590.5/Solyc03g098740.1/Solyc04g014790.1/Solyc01g098940.3/Solyc08g080630.4/Solyc11g019910.1/Solyc03g020070.4	10	Solyc03g020060.3/Solyc07g064170.3/Solyc03g020050.3/Solyc07g064180.4/Solyc03g123620.4/Solyc03g098730.1/Solyc09g084440.2/Solyc09g084470.3/Solyc03g098700.1/Solyc01g091110.3
MF	GO:0045735	nutrient reservoir activity	8/1143	31/10668	0.0141261	0.0901018	Solyc02g085590.4/Solyc09g082330.2/Solyc09g072560.4/Solyc09g025210.3/Solyc09g065470.3/Solyc09g090150.4/Solyc11g072380.2/Solyc06g075270.4	Solyc02g085590.4/Solyc09g082330.2/Solyc09g072560.4/Solyc09g025210.3/Solyc09g065470.3/Solyc09g090150.4/Solyc11g072380.2/Solyc06g075270.4	8	7	Solyc02g085590.4/Solyc09g082330.2/Solyc09g072560.4/Solyc09g025210.3/Solyc09g065470.3/Solyc09g090150.4/Solyc11g072380.2	1	Solyc06g075270.4
MF	GO:0016638	oxidoreductase activity, acting on the CH-NH2 group of donors	4/1143	10/10668	0.0162059	0.100647	Solyc08g044270.4/Solyc08g014330.3/Solyc09g075930.2/Solyc09g075940.3	Solyc08g044270.4/Solyc08g014330.3/Solyc09g075930.2/Solyc09g075940.3	4	4	Solyc08g044270.4/Solyc08g014330.3/Solyc09g075930.2/Solyc09g075940.3	0
MF	GO:0004252	serine-type endopeptidase activity	16/1143	86/10668	0.0192384	0.116417	Solyc08g079870.3/Solyc04g078110.1/Solyc07g056170.4/Solyc08g007620.2/Solyc08g067990.3/Solyc10g084320.3/Solyc08g079890.2/Solyc01g087820.2/Solyc04g082120.3/Solyc03g026080.3/Solyc08g007670.1/Solyc01g087800.2/Solyc01g091920.2/Solyc12g011140.3/Solyc08g079900.3/Solyc10g050105.1	Solyc08g079870.3/Solyc04g078110.1/Solyc07g056170.4/Solyc08g007620.2/Solyc08g067990.3/Solyc10g084320.3/Solyc08g079890.2/Solyc01g087820.2/Solyc04g082120.3/Solyc03g026080.3/Solyc08g007670.1/Solyc01g087800.2/Solyc01g091920.2/Solyc12g011140.3/Solyc08g079900.3/Solyc10g050105.1	16	12	Solyc08g079870.3/Solyc04g078110.1/Solyc07g056170.4/Solyc08g067990.3/Solyc01g087820.2/Solyc04g082120.3/Solyc03g026080.3/Solyc08g007670.1/Solyc01g087800.2/Solyc01g091920.2/Solyc08g079900.3/Solyc10g050105.1	4	Solyc08g007620.2/Solyc10g084320.3/Solyc08g079890.2/Solyc12g011140.3
MF	GO:0005216	ion channel activity	11/1143	53/10668	0.022815	0.127589	Solyc02g068080.3/Solyc12g006850.2/Solyc01g010080.3/Solyc03g097940.3/Solyc06g063210.3/Solyc05g050360.3/Solyc05g051220.3/Solyc06g063180.3/Solyc12g005400.3/Solyc02g070530.4/Solyc06g063200.2	Solyc02g068080.3/Solyc12g006850.2/Solyc01g010080.3/Solyc03g097940.3/Solyc06g063210.3/Solyc05g050360.3/Solyc05g051220.3/Solyc06g063180.3/Solyc12g005400.3/Solyc02g070530.4/Solyc06g063200.2	11	8	Solyc12g006850.2/Solyc01g010080.3/Solyc03g097940.3/Solyc06g063210.3/Solyc05g050360.3/Solyc06g063180.3/Solyc12g005400.3/Solyc06g063200.2	3	Solyc02g068080.3/Solyc05g051220.3/Solyc02g070530.4
MF	GO:0022838	substrate-specific channel activity	11/1143	53/10668	0.022815	0.127589	Solyc02g068080.3/Solyc12g006850.2/Solyc01g010080.3/Solyc03g097940.3/Solyc06g063210.3/Solyc05g050360.3/Solyc05g051220.3/Solyc06g063180.3/Solyc12g005400.3/Solyc02g070530.4/Solyc06g063200.2	Solyc02g068080.3/Solyc12g006850.2/Solyc01g010080.3/Solyc03g097940.3/Solyc06g063210.3/Solyc05g050360.3/Solyc05g051220.3/Solyc06g063180.3/Solyc12g005400.3/Solyc02g070530.4/Solyc06g063200.2	11	8	Solyc12g006850.2/Solyc01g010080.3/Solyc03g097940.3/Solyc06g063210.3/Solyc05g050360.3/Solyc06g063180.3/Solyc12g005400.3/Solyc06g063200.2	3	Solyc02g068080.3/Solyc05g051220.3/Solyc02g070530.4
MF	GO:0008233	peptidase activity	46/1143	320/10668	0.0230156	0.127589	Solyc08g065610.3/Solyc04g005040.1/Solyc08g079870.3/Solyc03g059260.4/Solyc12g088670.2/Solyc11g008260.2/Solyc05g041540.4/Solyc11g008280.3/Solyc04g078110.1/Solyc02g077040.4/Solyc07g005190.3/Solyc02g076750.3/Solyc04g079070.4/Solyc06g017860.3/Solyc07g056170.4/Solyc04g005050.1/Solyc08g065780.2/Solyc01g108450.3/Solyc05g050770.4/Solyc08g007620.2/Solyc08g079160.3/Solyc08g067990.3/Solyc10g084320.3/Solyc08g…	Solyc08g065610.3/Solyc04g005040.1/Solyc08g079870.3/Solyc03g059260.4/Solyc12g088670.2/Solyc11g008260.2/Solyc05g041540.4/Solyc11g008280.3/Solyc04g078110.1/Solyc02g077040.4/Solyc07g005190.3/Solyc02g076750.3/Solyc04g079070.4/Solyc06g017860.3/Solyc07g056170.4/Solyc04g005050.1/Solyc08g065780.2/Solyc01g108450.3/Solyc05g050770.4/Solyc08g007620.2/Solyc08g079160.3/Solyc08g067990.3/Solyc10g084320.3/Solyc08g…	46	27	Solyc08g065610.3/Solyc08g079870.3/Solyc12g088670.2/Solyc11g008260.2/Solyc05g041540.4/Solyc11g008280.3/Solyc04g078110.1/Solyc02g077040.4/Solyc07g005190.3/Solyc06g017860.3/Solyc07g056170.4/Solyc08g079160.3/Solyc08g067990.3/Solyc01g087820.2/Solyc04g082120.3/Solyc05g013920.4/Solyc04g077640.4/Solyc08g078140.3/Solyc03g026080.3/Solyc08g007670.1/Solyc02g078690.2/Solyc01g087800.2/Solyc01g091920.2/Solyc12g…	19	Solyc04g005040.1/Solyc03g059260.4/Solyc02g076750.3/Solyc04g079070.4/Solyc04g005050.1/Solyc08g065780.2/Solyc01g108450.3/Solyc05g050770.4/Solyc08g007620.2/Solyc10g084320.3/Solyc08g079890.2/Solyc02g076910.3/Solyc12g088250.2/Solyc12g010020.3/Solyc03g118370.3/Solyc02g077050.3/Solyc01g010710.4/Solyc12g010030.3/Solyc12g011140.3
MF	GO:0016747	transferase activity, transferring acyl groups other than amino-acyl groups	20/1143	117/10668	0.0232471	0.127589	Solyc08g005770.3/Solyc11g066710.3/Solyc01g011430.4/Solyc12g088170.2/Solyc06g051320.3/Solyc05g052680.1/Solyc02g079490.3/Solyc12g005430.1/Solyc05g052670.1/Solyc07g049645.1/Solyc02g063140.4/Solyc04g012020.1/Solyc12g096800.1/Solyc01g107080.3/Solyc10g079570.3/Solyc05g052650.2/Solyc11g071470.1/Solyc12g010980.3/Solyc11g067270.1/Solyc05g052660.1	Solyc08g005770.3/Solyc11g066710.3/Solyc01g011430.4/Solyc12g088170.2/Solyc06g051320.3/Solyc05g052680.1/Solyc02g079490.3/Solyc12g005430.1/Solyc05g052670.1/Solyc07g049645.1/Solyc02g063140.4/Solyc04g012020.1/Solyc12g096800.1/Solyc01g107080.3/Solyc10g079570.3/Solyc05g052650.2/Solyc11g071470.1/Solyc12g010980.3/Solyc11g067270.1/Solyc05g052660.1	20	11	Solyc08g005770.3/Solyc11g066710.3/Solyc01g011430.4/Solyc06g051320.3/Solyc05g052680.1/Solyc02g079490.3/Solyc05g052670.1/Solyc07g049645.1/Solyc10g079570.3/Solyc05g052650.2/Solyc05g052660.1	9	Solyc12g088170.2/Solyc12g005430.1/Solyc02g063140.4/Solyc04g012020.1/Solyc12g096800.1/Solyc01g107080.3/Solyc11g071470.1/Solyc12g010980.3/Solyc11g067270.1
MF	GO:0004674	protein serine/threonine kinase activity	7/1143	28/10668	0.0251025	0.131649	Solyc04g077270.4/Solyc10g006720.4/Solyc07g063770.3/Solyc08g076050.4/Solyc07g063710.2/Solyc02g079530.4/Solyc07g009443.1	Solyc04g077270.4/Solyc10g006720.4/Solyc07g063770.3/Solyc08g076050.4/Solyc07g063710.2/Solyc02g079530.4/Solyc07g009443.1	7	7	Solyc04g077270.4/Solyc10g006720.4/Solyc07g063770.3/Solyc08g076050.4/Solyc07g063710.2/Solyc02g079530.4/Solyc07g009443.1	0
MF	GO:0008171	O-methyltransferase activity	7/1143	28/10668	0.0251025	0.131649	Solyc04g063210.3/Solyc06g064510.2/Solyc02g093230.4/Solyc02g077530.2/Solyc02g093250.3/Solyc03g032220.3/Solyc12g041940.1	Solyc04g063210.3/Solyc06g064510.2/Solyc02g093230.4/Solyc02g077530.2/Solyc02g093250.3/Solyc03g032220.3/Solyc12g041940.1	7	3	Solyc06g064510.2/Solyc02g077530.2/Solyc03g032220.3	4	Solyc04g063210.3/Solyc02g093230.4/Solyc02g093250.3/Solyc12g041940.1
MF	GO:0016759	cellulose synthase activity	6/1143	23/10668	0.0304966	0.153132	Solyc03g097050.3/Solyc12g015770.3/Solyc04g072790.2/Solyc03g005450.3/Solyc09g072820.4/Solyc08g082640.2	Solyc03g097050.3/Solyc12g015770.3/Solyc04g072790.2/Solyc03g005450.3/Solyc09g072820.4/Solyc08g082640.2	6	3	Solyc04g072790.2/Solyc03g005450.3/Solyc08g082640.2	3	Solyc03g097050.3/Solyc12g015770.3/Solyc09g072820.4
MF	GO:0016760	cellulose synthase (UDP-forming) activity	6/1143	23/10668	0.0304966	0.153132	Solyc03g097050.3/Solyc12g015770.3/Solyc04g072790.2/Solyc03g005450.3/Solyc09g072820.4/Solyc08g082640.2	Solyc03g097050.3/Solyc12g015770.3/Solyc04g072790.2/Solyc03g005450.3/Solyc09g072820.4/Solyc08g082640.2	6	3	Solyc04g072790.2/Solyc03g005450.3/Solyc08g082640.2	3	Solyc03g097050.3/Solyc12g015770.3/Solyc09g072820.4
MF	GO:0004568	chitinase activity	4/1143	12/10668	0.0321072	0.15786	Solyc02g082930.3/Solyc10g055800.2/Solyc02g061770.4/Solyc06g053380.3	Solyc02g082930.3/Solyc10g055800.2/Solyc02g061770.4/Solyc06g053380.3	4	4	Solyc02g082930.3/Solyc10g055800.2/Solyc02g061770.4/Solyc06g053380.3	0
MF	GO:0003993	acid phosphatase activity	5/1143	18/10668	0.0365645	0.175084	Solyc12g009800.3/Solyc10g006300.4/Solyc01g110060.3/Solyc09g091910.2/Solyc09g009610.3	Solyc12g009800.3/Solyc10g006300.4/Solyc01g110060.3/Solyc09g091910.2/Solyc09g009610.3	5	4	Solyc10g006300.4/Solyc01g110060.3/Solyc09g091910.2/Solyc09g009610.3	1	Solyc12g009800.3
MF	GO:0005516	calmodulin binding	6/1143	24/10668	0.0370941	0.175084	Solyc03g119250.4/Solyc02g092450.3/Solyc10g079790.1/Solyc12g096400.2/Solyc12g036390.2/Solyc03g113970.4	Solyc03g119250.4/Solyc02g092450.3/Solyc10g079790.1/Solyc12g096400.2/Solyc12g036390.2/Solyc03g113970.4	6	3	Solyc12g096400.2/Solyc12g036390.2/Solyc03g113970.4	3	Solyc03g119250.4/Solyc02g092450.3/Solyc10g079790.1
MF	GO:0070011	peptidase activity, acting on L-amino acid peptides	43/1143	307/10668	0.0397037	0.183727	Solyc04g005040.1/Solyc08g079870.3/Solyc03g059260.4/Solyc12g088670.2/Solyc11g008260.2/Solyc05g041540.4/Solyc11g008280.3/Solyc04g078110.1/Solyc02g077040.4/Solyc07g005190.3/Solyc02g076750.3/Solyc04g079070.4/Solyc06g017860.3/Solyc07g056170.4/Solyc04g005050.1/Solyc01g108450.3/Solyc05g050770.4/Solyc08g007620.2/Solyc08g067990.3/Solyc10g084320.3/Solyc08g079890.2/Solyc02g076910.3/Solyc01g087820.2/Solyc04g…	Solyc04g005040.1/Solyc08g079870.3/Solyc03g059260.4/Solyc12g088670.2/Solyc11g008260.2/Solyc05g041540.4/Solyc11g008280.3/Solyc04g078110.1/Solyc02g077040.4/Solyc07g005190.3/Solyc02g076750.3/Solyc04g079070.4/Solyc06g017860.3/Solyc07g056170.4/Solyc04g005050.1/Solyc01g108450.3/Solyc05g050770.4/Solyc08g007620.2/Solyc08g067990.3/Solyc10g084320.3/Solyc08g079890.2/Solyc02g076910.3/Solyc01g087820.2/Solyc04g…	43	25	Solyc08g079870.3/Solyc12g088670.2/Solyc11g008260.2/Solyc05g041540.4/Solyc11g008280.3/Solyc04g078110.1/Solyc02g077040.4/Solyc07g005190.3/Solyc06g017860.3/Solyc07g056170.4/Solyc08g067990.3/Solyc01g087820.2/Solyc04g082120.3/Solyc05g013920.4/Solyc04g077640.4/Solyc08g078140.3/Solyc03g026080.3/Solyc08g007670.1/Solyc02g078690.2/Solyc01g087800.2/Solyc01g091920.2/Solyc12g096430.1/Solyc01g094723.1/Solyc08g…	18	Solyc04g005040.1/Solyc03g059260.4/Solyc02g076750.3/Solyc04g079070.4/Solyc04g005050.1/Solyc01g108450.3/Solyc05g050770.4/Solyc08g007620.2/Solyc10g084320.3/Solyc08g079890.2/Solyc02g076910.3/Solyc12g088250.2/Solyc12g010020.3/Solyc03g118370.3/Solyc02g077050.3/Solyc01g010710.4/Solyc12g010030.3/Solyc12g011140.3
MF	GO:0016209	antioxidant activity	17/1143	103/10668	0.0462299	0.209813	Solyc06g048410.4/Solyc02g079500.4/Solyc03g096040.3/Solyc03g117980.3/Solyc02g079510.3/Solyc04g071890.3/Solyc03g033690.2/Solyc02g092580.3/Solyc04g074640.4/Solyc09g007520.3/Solyc06g050440.3/Solyc05g046020.3/Solyc02g090470.4/Solyc11g018774.1/Solyc02g083490.3/Solyc05g052280.3/Solyc12g096530.1	Solyc06g048410.4/Solyc02g079500.4/Solyc03g096040.3/Solyc03g117980.3/Solyc02g079510.3/Solyc04g071890.3/Solyc03g033690.2/Solyc02g092580.3/Solyc04g074640.4/Solyc09g007520.3/Solyc06g050440.3/Solyc05g046020.3/Solyc02g090470.4/Solyc11g018774.1/Solyc02g083490.3/Solyc05g052280.3/Solyc12g096530.1	17	9	Solyc03g096040.3/Solyc03g033690.2/Solyc02g092580.3/Solyc09g007520.3/Solyc06g050440.3/Solyc02g090470.4/Solyc02g083490.3/Solyc05g052280.3/Solyc12g096530.1	8	Solyc06g048410.4/Solyc02g079500.4/Solyc03g117980.3/Solyc02g079510.3/Solyc04g071890.3/Solyc04g074640.4/Solyc05g046020.3/Solyc11g018774.1
MF	GO:0016684	oxidoreductase activity, acting on peroxide as acceptor	16/1143	96/10668	0.0482366	0.214789	Solyc02g079500.4/Solyc03g096040.3/Solyc03g117980.3/Solyc02g079510.3/Solyc04g071890.3/Solyc03g033690.2/Solyc02g092580.3/Solyc04g074640.4/Solyc09g007520.3/Solyc06g050440.3/Solyc05g046020.3/Solyc02g090470.4/Solyc11g018774.1/Solyc02g083490.3/Solyc05g052280.3/Solyc12g096530.1	Solyc02g079500.4/Solyc03g096040.3/Solyc03g117980.3/Solyc02g079510.3/Solyc04g071890.3/Solyc03g033690.2/Solyc02g092580.3/Solyc04g074640.4/Solyc09g007520.3/Solyc06g050440.3/Solyc05g046020.3/Solyc02g090470.4/Solyc11g018774.1/Solyc02g083490.3/Solyc05g052280.3/Solyc12g096530.1	16	9	Solyc03g096040.3/Solyc03g033690.2/Solyc02g092580.3/Solyc09g007520.3/Solyc06g050440.3/Solyc02g090470.4/Solyc02g083490.3/Solyc05g052280.3/Solyc12g096530.1	7	Solyc02g079500.4/Solyc03g117980.3/Solyc02g079510.3/Solyc04g071890.3/Solyc04g074640.4/Solyc05g046020.3/Solyc11g018774.1
MF	GO:0004601	peroxidase activity	15/1143	93/10668	0.0691194	0.302078	Solyc02g079500.4/Solyc03g117980.3/Solyc02g079510.3/Solyc04g071890.3/Solyc03g033690.2/Solyc02g092580.3/Solyc04g074640.4/Solyc09g007520.3/Solyc06g050440.3/Solyc05g046020.3/Solyc02g090470.4/Solyc11g018774.1/Solyc02g083490.3/Solyc05g052280.3/Solyc12g096530.1	Solyc02g079500.4/Solyc03g117980.3/Solyc02g079510.3/Solyc04g071890.3/Solyc03g033690.2/Solyc02g092580.3/Solyc04g074640.4/Solyc09g007520.3/Solyc06g050440.3/Solyc05g046020.3/Solyc02g090470.4/Solyc11g018774.1/Solyc02g083490.3/Solyc05g052280.3/Solyc12g096530.1	15	8	Solyc03g033690.2/Solyc02g092580.3/Solyc09g007520.3/Solyc06g050440.3/Solyc02g090470.4/Solyc02g083490.3/Solyc05g052280.3/Solyc12g096530.1	7	Solyc02g079500.4/Solyc03g117980.3/Solyc02g079510.3/Solyc04g071890.3/Solyc04g074640.4/Solyc05g046020.3/Solyc11g018774.1
MF	GO:0001871	pattern binding	6/1143	28/10668	0.0721111	0.303897	Solyc03g083480.4/Solyc07g053120.4/Solyc11g007410.3/Solyc10g076550.1/Solyc11g007430.3/Solyc12g088040.2	Solyc03g083480.4/Solyc07g053120.4/Solyc11g007410.3/Solyc10g076550.1/Solyc11g007430.3/Solyc12g088040.2	6	5	Solyc07g053120.4/Solyc11g007410.3/Solyc10g076550.1/Solyc11g007430.3/Solyc12g088040.2	1	Solyc03g083480.4
MF	GO:0030247	polysaccharide binding	6/1143	28/10668	0.0721111	0.303897	Solyc03g083480.4/Solyc07g053120.4/Solyc11g007410.3/Solyc10g076550.1/Solyc11g007430.3/Solyc12g088040.2	Solyc03g083480.4/Solyc07g053120.4/Solyc11g007410.3/Solyc10g076550.1/Solyc11g007430.3/Solyc12g088040.2	6	5	Solyc07g053120.4/Solyc11g007410.3/Solyc10g076550.1/Solyc11g007430.3/Solyc12g088040.2	1	Solyc03g083480.4
MF	GO:0008146	sulfotransferase activity	5/1143	22/10668	0.0787947	0.320613	Solyc12g021150.1/Solyc03g093620.1/Solyc09g055500.1/Solyc05g047510.3/Solyc10g019210.1	Solyc12g021150.1/Solyc03g093620.1/Solyc09g055500.1/Solyc05g047510.3/Solyc10g019210.1	5	5	Solyc12g021150.1/Solyc03g093620.1/Solyc09g055500.1/Solyc05g047510.3/Solyc10g019210.1	0
MF	GO:0016782	transferase activity, transferring sulfur-containing groups	5/1143	22/10668	0.0787947	0.320613	Solyc12g021150.1/Solyc03g093620.1/Solyc09g055500.1/Solyc05g047510.3/Solyc10g019210.1	Solyc12g021150.1/Solyc03g093620.1/Solyc09g055500.1/Solyc05g047510.3/Solyc10g019210.1	5	5	Solyc12g021150.1/Solyc03g093620.1/Solyc09g055500.1/Solyc05g047510.3/Solyc10g019210.1	0
MF	GO:0015318	inorganic molecular entity transmembrane transporter activity	27/1143	191/10668	0.080871	0.323484	Solyc12g056930.2/Solyc02g032100.4/Solyc10g006080.3/Solyc03g119930.1/Solyc07g043230.3/Solyc09g065560.3/Solyc02g068080.3/Solyc12g006850.2/Solyc01g010080.3/Solyc03g097940.3/Solyc04g072740.3/Solyc06g084140.4/Solyc02g069210.3/Solyc12g056920.3/Solyc08g081810.3/Solyc06g063210.3/Solyc05g050360.3/Solyc05g051220.3/Solyc02g071070.3/Solyc06g063180.3/Solyc05g007980.3/Solyc12g005400.3/Solyc02g070530.4/Solyc09g…	Solyc12g056930.2/Solyc02g032100.4/Solyc10g006080.3/Solyc03g119930.1/Solyc07g043230.3/Solyc09g065560.3/Solyc02g068080.3/Solyc12g006850.2/Solyc01g010080.3/Solyc03g097940.3/Solyc04g072740.3/Solyc06g084140.4/Solyc02g069210.3/Solyc12g056920.3/Solyc08g081810.3/Solyc06g063210.3/Solyc05g050360.3/Solyc05g051220.3/Solyc02g071070.3/Solyc06g063180.3/Solyc05g007980.3/Solyc12g005400.3/Solyc02g070530.4/Solyc09g…	27	21	Solyc12g056930.2/Solyc02g032100.4/Solyc10g006080.3/Solyc07g043230.3/Solyc09g065560.3/Solyc12g006850.2/Solyc01g010080.3/Solyc03g097940.3/Solyc04g072740.3/Solyc02g069210.3/Solyc12g056920.3/Solyc08g081810.3/Solyc06g063210.3/Solyc05g050360.3/Solyc02g071070.3/Solyc06g063180.3/Solyc05g007980.3/Solyc12g005400.3/Solyc09g092220.3/Solyc06g063200.2/Solyc02g021410.4	6	Solyc03g119930.1/Solyc02g068080.3/Solyc06g084140.4/Solyc05g051220.3/Solyc02g070530.4/Solyc09g005490.1
MF	GO:0035251	UDP-glucosyltransferase activity	8/1143	43/10668	0.083329	0.327761	Solyc12g009300.3/Solyc03g097050.3/Solyc09g092130.3/Solyc12g015770.3/Solyc04g072790.2/Solyc03g005450.3/Solyc09g072820.4/Solyc08g082640.2	Solyc12g009300.3/Solyc03g097050.3/Solyc09g092130.3/Solyc12g015770.3/Solyc04g072790.2/Solyc03g005450.3/Solyc09g072820.4/Solyc08g082640.2	8	3	Solyc04g072790.2/Solyc03g005450.3/Solyc08g082640.2	5	Solyc12g009300.3/Solyc03g097050.3/Solyc09g092130.3/Solyc12g015770.3/Solyc09g072820.4
MF	GO:0005507	copper ion binding	9/1143	51/10668	0.0900321	0.342231	Solyc02g090360.3/Solyc02g065170.3/Solyc12g056820.2/Solyc08g014330.3/Solyc06g082240.2/Solyc02g080670.3/Solyc09g075930.2/Solyc01g008830.2/Solyc09g075940.3	Solyc02g090360.3/Solyc02g065170.3/Solyc12g056820.2/Solyc08g014330.3/Solyc06g082240.2/Solyc02g080670.3/Solyc09g075930.2/Solyc01g008830.2/Solyc09g075940.3	9	7	Solyc12g056820.2/Solyc08g014330.3/Solyc06g082240.2/Solyc02g080670.3/Solyc09g075930.2/Solyc01g008830.2/Solyc09g075940.3	2	Solyc02g090360.3/Solyc02g065170.3
MF	GO:0019842	vitamin binding	14/1143	89/10668	0.0908924	0.342231	Solyc03g044330.1/Solyc08g068600.3/Solyc08g081550.4/Solyc08g066240.3/Solyc01g007940.4/Solyc01g095080.3/Solyc02g091990.3/Solyc08g068680.4/Solyc08g068610.3/Solyc04g025530.3/Solyc08g066250.4/Solyc07g054430.3/Solyc08g081535.1/Solyc08g068630.4	Solyc03g044330.1/Solyc08g068600.3/Solyc08g081550.4/Solyc08g066240.3/Solyc01g007940.4/Solyc01g095080.3/Solyc02g091990.3/Solyc08g068680.4/Solyc08g068610.3/Solyc04g025530.3/Solyc08g066250.4/Solyc07g054430.3/Solyc08g081535.1/Solyc08g068630.4	14	5	Solyc08g066240.3/Solyc01g007940.4/Solyc01g095080.3/Solyc08g066250.4/Solyc07g054430.3	9	Solyc03g044330.1/Solyc08g068600.3/Solyc08g081550.4/Solyc02g091990.3/Solyc08g068680.4/Solyc08g068610.3/Solyc04g025530.3/Solyc08g081535.1/Solyc08g068630.4
MF	GO:0015075	ion transmembrane transporter activity	29/1143	210/10668	0.0913583	0.342231	Solyc12g056930.2/Solyc02g032100.4/Solyc10g006080.3/Solyc03g119930.1/Solyc07g043230.3/Solyc09g065560.3/Solyc02g068080.3/Solyc12g006850.2/Solyc09g090730.2/Solyc01g010080.3/Solyc03g097940.3/Solyc04g072740.3/Solyc06g084140.4/Solyc02g069210.3/Solyc12g056920.3/Solyc08g081810.3/Solyc06g063210.3/Solyc05g050360.3/Solyc05g051220.3/Solyc02g071070.3/Solyc06g063180.3/Solyc05g007980.3/Solyc12g005400.3/Solyc02g…	Solyc12g056930.2/Solyc02g032100.4/Solyc10g006080.3/Solyc03g119930.1/Solyc07g043230.3/Solyc09g065560.3/Solyc02g068080.3/Solyc12g006850.2/Solyc09g090730.2/Solyc01g010080.3/Solyc03g097940.3/Solyc04g072740.3/Solyc06g084140.4/Solyc02g069210.3/Solyc12g056920.3/Solyc08g081810.3/Solyc06g063210.3/Solyc05g050360.3/Solyc05g051220.3/Solyc02g071070.3/Solyc06g063180.3/Solyc05g007980.3/Solyc12g005400.3/Solyc02g…	29	23	Solyc12g056930.2/Solyc02g032100.4/Solyc10g006080.3/Solyc07g043230.3/Solyc09g065560.3/Solyc12g006850.2/Solyc09g090730.2/Solyc01g010080.3/Solyc03g097940.3/Solyc04g072740.3/Solyc02g069210.3/Solyc12g056920.3/Solyc08g081810.3/Solyc06g063210.3/Solyc05g050360.3/Solyc02g071070.3/Solyc06g063180.3/Solyc05g007980.3/Solyc12g005400.3/Solyc09g092220.3/Solyc06g063200.2/Solyc02g021410.4/Solyc10g005500.3	6	Solyc03g119930.1/Solyc02g068080.3/Solyc06g084140.4/Solyc05g051220.3/Solyc02g070530.4/Solyc09g005490.1
MF	GO:0030170	pyridoxal phosphate binding	12/1143	77/10668	0.117555	0.420465	Solyc08g068600.3/Solyc08g081550.4/Solyc08g066240.3/Solyc01g007940.4/Solyc01g095080.3/Solyc02g091990.3/Solyc08g068680.4/Solyc08g068610.3/Solyc04g025530.3/Solyc08g066250.4/Solyc08g081535.1/Solyc08g068630.4	Solyc08g068600.3/Solyc08g081550.4/Solyc08g066240.3/Solyc01g007940.4/Solyc01g095080.3/Solyc02g091990.3/Solyc08g068680.4/Solyc08g068610.3/Solyc04g025530.3/Solyc08g066250.4/Solyc08g081535.1/Solyc08g068630.4	12	4	Solyc08g066240.3/Solyc01g007940.4/Solyc01g095080.3/Solyc08g066250.4	8	Solyc08g068600.3/Solyc08g081550.4/Solyc02g091990.3/Solyc08g068680.4/Solyc08g068610.3/Solyc04g025530.3/Solyc08g081535.1/Solyc08g068630.4
MF	GO:0070279	vitamin B6 binding	12/1143	77/10668	0.117555	0.420465	Solyc08g068600.3/Solyc08g081550.4/Solyc08g066240.3/Solyc01g007940.4/Solyc01g095080.3/Solyc02g091990.3/Solyc08g068680.4/Solyc08g068610.3/Solyc04g025530.3/Solyc08g066250.4/Solyc08g081535.1/Solyc08g068630.4	Solyc08g068600.3/Solyc08g081550.4/Solyc08g066240.3/Solyc01g007940.4/Solyc01g095080.3/Solyc02g091990.3/Solyc08g068680.4/Solyc08g068610.3/Solyc04g025530.3/Solyc08g066250.4/Solyc08g081535.1/Solyc08g068630.4	12	4	Solyc08g066240.3/Solyc01g007940.4/Solyc01g095080.3/Solyc08g066250.4	8	Solyc08g068600.3/Solyc08g081550.4/Solyc02g091990.3/Solyc08g068680.4/Solyc08g068610.3/Solyc04g025530.3/Solyc08g081535.1/Solyc08g068630.4
MF	GO:0046983	protein dimerization activity	42/1143	326/10668	0.117588	0.420465	Solyc05g012020.4/Solyc05g005350.3/Solyc05g005360.3/Solyc06g064510.2/Solyc04g078300.3/Solyc05g005370.3/Solyc05g005380.3/Solyc09g083360.3/Solyc07g018010.3/Solyc01g107950.2/Solyc02g077530.2/Solyc02g093280.2/Solyc04g006990.3/Solyc01g093960.3/Solyc11g032100.2/Solyc12g038510.2/Solyc06g074750.1/Solyc02g067380.4/Solyc01g106460.4/Solyc04g080710.4/Solyc04g005320.3/Solyc10g009290.1/Solyc05g009880.3/Solyc10g…	Solyc05g012020.4/Solyc05g005350.3/Solyc05g005360.3/Solyc06g064510.2/Solyc04g078300.3/Solyc05g005370.3/Solyc05g005380.3/Solyc09g083360.3/Solyc07g018010.3/Solyc01g107950.2/Solyc02g077530.2/Solyc02g093280.2/Solyc04g006990.3/Solyc01g093960.3/Solyc11g032100.2/Solyc12g038510.2/Solyc06g074750.1/Solyc02g067380.4/Solyc01g106460.4/Solyc04g080710.4/Solyc04g005320.3/Solyc10g009290.1/Solyc05g009880.3/Solyc10g…	42	32	Solyc05g012020.4/Solyc05g005350.3/Solyc05g005360.3/Solyc06g064510.2/Solyc04g078300.3/Solyc05g005370.3/Solyc05g005380.3/Solyc01g107950.2/Solyc02g077530.2/Solyc04g006990.3/Solyc01g093960.3/Solyc11g032100.2/Solyc12g038510.2/Solyc06g074750.1/Solyc01g106460.4/Solyc04g080710.4/Solyc04g005320.3/Solyc05g009880.3/Solyc10g079050.2/Solyc01g107490.2/Solyc04g074810.4/Solyc05g005440.3/Solyc03g118310.4/Solyc10g…	10	Solyc09g083360.3/Solyc07g018010.3/Solyc02g093280.2/Solyc02g067380.4/Solyc10g009290.1/Solyc05g013370.1/Solyc01g098060.1/Solyc12g041940.1/Solyc06g035490.3/Solyc03g034000.3
MF	GO:0016830	carbon-carbon lyase activity	9/1143	55/10668	0.129198	0.44355	Solyc08g068600.3/Solyc08g066240.3/Solyc07g052480.3/Solyc07g065900.3/Solyc08g068680.4/Solyc08g068610.3/Solyc04g025530.3/Solyc08g066250.4/Solyc08g068630.4	Solyc08g068600.3/Solyc08g066240.3/Solyc07g052480.3/Solyc07g065900.3/Solyc08g068680.4/Solyc08g068610.3/Solyc04g025530.3/Solyc08g066250.4/Solyc08g068630.4	9	3	Solyc08g066240.3/Solyc07g052480.3/Solyc08g066250.4	6	Solyc08g068600.3/Solyc07g065900.3/Solyc08g068680.4/Solyc08g068610.3/Solyc04g025530.3/Solyc08g068630.4
MF	GO:0048038	quinone binding	3/1143	12/10668	0.129663	0.44355	Solyc08g014330.3/Solyc09g075930.2/Solyc09g075940.3	Solyc08g014330.3/Solyc09g075930.2/Solyc09g075940.3	3	3	Solyc08g014330.3/Solyc09g075930.2/Solyc09g075940.3	0
MF	GO:0016831	carboxy-lyase activity	7/1143	40/10668	0.130291	0.44355	Solyc08g068600.3/Solyc08g066240.3/Solyc08g068680.4/Solyc08g068610.3/Solyc04g025530.3/Solyc08g066250.4/Solyc08g068630.4	Solyc08g068600.3/Solyc08g066240.3/Solyc08g068680.4/Solyc08g068610.3/Solyc04g025530.3/Solyc08g066250.4/Solyc08g068630.4	7	2	Solyc08g066240.3/Solyc08g066250.4	5	Solyc08g068600.3/Solyc08g068680.4/Solyc08g068610.3/Solyc04g025530.3/Solyc08g068630.4
MF	GO:0004553	hydrolase activity, hydrolyzing O-glycosyl compounds	33/1143	253/10668	0.134574	0.44355	Solyc12g040640.2/Solyc10g080210.2/Solyc08g081620.4/Solyc07g056000.2/Solyc03g093080.3/Solyc01g099630.4/Solyc03g093130.3/Solyc01g081060.4/Solyc04g072850.4/Solyc03g093120.5.1/Solyc03g007940.4/Solyc08g079080.5/Solyc11g042460.2/Solyc04g064900.1/Solyc02g082930.3/Solyc11g008720.3/Solyc01g008710.5.1/Solyc07g009380.4/Solyc12g011023.1/Solyc06g064520.4/Solyc12g098603.1/Solyc10g055800.2/Solyc04g015530.3/Soly…	Solyc12g040640.2/Solyc10g080210.2/Solyc08g081620.4/Solyc07g056000.2/Solyc03g093080.3/Solyc01g099630.4/Solyc03g093130.3/Solyc01g081060.4/Solyc04g072850.4/Solyc03g093120.5.1/Solyc03g007940.4/Solyc08g079080.5/Solyc11g042460.2/Solyc04g064900.1/Solyc02g082930.3/Solyc11g008720.3/Solyc01g008710.5.1/Solyc07g009380.4/Solyc12g011023.1/Solyc06g064520.4/Solyc12g098603.1/Solyc10g055800.2/Solyc04g015530.3/Soly…	33	19	Solyc10g080210.2/Solyc08g081620.4/Solyc01g081060.4/Solyc02g082930.3/Solyc11g008720.3/Solyc01g008710.5.1/Solyc07g009380.4/Solyc06g064520.4/Solyc12g098603.1/Solyc10g055800.2/Solyc04g015530.3/Solyc10g079860.2/Solyc02g061770.4/Solyc12g096730.3/Solyc02g080310.2/Solyc01g110340.4/Solyc02g086700.4/Solyc06g053380.3/Solyc05g006210.3	14	Solyc12g040640.2/Solyc07g056000.2/Solyc03g093080.3/Solyc01g099630.4/Solyc03g093130.3/Solyc04g072850.4/Solyc03g093120.5.1/Solyc03g007940.4/Solyc08g079080.5/Solyc11g042460.2/Solyc04g064900.1/Solyc12g011023.1/Solyc11g008060.1/Solyc08g007130.4
MF	GO:0016702	oxidoreductase activity, acting on single donors with incorporation of molecular oxygen, incorporation of two atoms of oxygen	6/1143	33/10668	0.13532	0.44355	Solyc08g014000.3/Solyc03g122340.3/Solyc12g011033.1/Solyc01g006555.1/Solyc08g066720.3/Solyc05g053530.1	Solyc08g014000.3/Solyc03g122340.3/Solyc12g011033.1/Solyc01g006555.1/Solyc08g066720.3/Solyc05g053530.1	6	2	Solyc08g066720.3/Solyc05g053530.1	4	Solyc08g014000.3/Solyc03g122340.3/Solyc12g011033.1/Solyc01g006555.1
MF	GO:0051213	dioxygenase activity	6/1143	33/10668	0.13532	0.44355	Solyc08g014000.3/Solyc03g122340.3/Solyc12g011033.1/Solyc01g006555.1/Solyc08g066720.3/Solyc05g053530.1	Solyc08g014000.3/Solyc03g122340.3/Solyc12g011033.1/Solyc01g006555.1/Solyc08g066720.3/Solyc05g053530.1	6	2	Solyc08g066720.3/Solyc05g053530.1	4	Solyc08g014000.3/Solyc03g122340.3/Solyc12g011033.1/Solyc01g006555.1
MF	GO:0004888	transmembrane signaling receptor activity	3/1143	13/10668	0.155799	0.447215	Solyc06g063210.3/Solyc06g063180.3/Solyc06g063200.2	Solyc06g063210.3/Solyc06g063180.3/Solyc06g063200.2	3	3	Solyc06g063210.3/Solyc06g063180.3/Solyc06g063200.2	0
MF	GO:0004970	ionotropic glutamate receptor activity	3/1143	13/10668	0.155799	0.447215	Solyc06g063210.3/Solyc06g063180.3/Solyc06g063200.2	Solyc06g063210.3/Solyc06g063180.3/Solyc06g063200.2	3	3	Solyc06g063210.3/Solyc06g063180.3/Solyc06g063200.2	0
MF	GO:0005230	extracellular ligand-gated ion channel activity	3/1143	13/10668	0.155799	0.447215	Solyc06g063210.3/Solyc06g063180.3/Solyc06g063200.2	Solyc06g063210.3/Solyc06g063180.3/Solyc06g063200.2	3	3	Solyc06g063210.3/Solyc06g063180.3/Solyc06g063200.2	0
MF	GO:0008066	glutamate receptor activity	3/1143	13/10668	0.155799	0.447215	Solyc06g063210.3/Solyc06g063180.3/Solyc06g063200.2	Solyc06g063210.3/Solyc06g063180.3/Solyc06g063200.2	3	3	Solyc06g063210.3/Solyc06g063180.3/Solyc06g063200.2	0
MF	GO:0015276	ligand-gated ion channel activity	3/1143	13/10668	0.155799	0.447215	Solyc06g063210.3/Solyc06g063180.3/Solyc06g063200.2	Solyc06g063210.3/Solyc06g063180.3/Solyc06g063200.2	3	3	Solyc06g063210.3/Solyc06g063180.3/Solyc06g063200.2	0
MF	GO:0016763	transferase activity, transferring pentosyl groups	3/1143	13/10668	0.155799	0.447215	Solyc11g067250.3/Solyc01g009470.2/Solyc05g005280.4	Solyc11g067250.3/Solyc01g009470.2/Solyc05g005280.4	3	3	Solyc11g067250.3/Solyc01g009470.2/Solyc05g005280.4	0
MF	GO:0022824	transmitter-gated ion channel activity	3/1143	13/10668	0.155799	0.447215	Solyc06g063210.3/Solyc06g063180.3/Solyc06g063200.2	Solyc06g063210.3/Solyc06g063180.3/Solyc06g063200.2	3	3	Solyc06g063210.3/Solyc06g063180.3/Solyc06g063200.2	0
MF	GO:0022834	ligand-gated channel activity	3/1143	13/10668	0.155799	0.447215	Solyc06g063210.3/Solyc06g063180.3/Solyc06g063200.2	Solyc06g063210.3/Solyc06g063180.3/Solyc06g063200.2	3	3	Solyc06g063210.3/Solyc06g063180.3/Solyc06g063200.2	0
MF	GO:0022835	transmitter-gated channel activity	3/1143	13/10668	0.155799	0.447215	Solyc06g063210.3/Solyc06g063180.3/Solyc06g063200.2	Solyc06g063210.3/Solyc06g063180.3/Solyc06g063200.2	3	3	Solyc06g063210.3/Solyc06g063180.3/Solyc06g063200.2	0
MF	GO:0030594	neurotransmitter receptor activity	3/1143	13/10668	0.155799	0.447215	Solyc06g063210.3/Solyc06g063180.3/Solyc06g063200.2	Solyc06g063210.3/Solyc06g063180.3/Solyc06g063200.2	3	3	Solyc06g063210.3/Solyc06g063180.3/Solyc06g063200.2	0
MF	GO:0016701	oxidoreductase activity, acting on single donors with incorporation of molecular oxygen	7/1143	42/10668	0.157283	0.447215	Solyc08g014000.3/Solyc03g122340.3/Solyc12g011033.1/Solyc01g006555.1/Solyc08g066720.3/Solyc12g008650.2/Solyc05g053530.1	Solyc08g014000.3/Solyc03g122340.3/Solyc12g011033.1/Solyc01g006555.1/Solyc08g066720.3/Solyc12g008650.2/Solyc05g053530.1	7	2	Solyc08g066720.3/Solyc05g053530.1	5	Solyc08g014000.3/Solyc03g122340.3/Solyc12g011033.1/Solyc01g006555.1/Solyc12g008650.2
MF	GO:0016798	hydrolase activity, acting on glycosyl bonds	34/1143	269/10668	0.174132	0.489229	Solyc12g040640.2/Solyc10g080210.2/Solyc08g081620.4/Solyc07g056000.2/Solyc03g093080.3/Solyc01g099630.4/Solyc03g093130.3/Solyc01g081060.4/Solyc04g072850.4/Solyc03g093120.5.1/Solyc03g007940.4/Solyc10g005210.4/Solyc08g079080.5/Solyc11g042460.2/Solyc04g064900.1/Solyc02g082930.3/Solyc11g008720.3/Solyc01g008710.5.1/Solyc07g009380.4/Solyc12g011023.1/Solyc06g064520.4/Solyc12g098603.1/Solyc10g055800.2/Soly…	Solyc12g040640.2/Solyc10g080210.2/Solyc08g081620.4/Solyc07g056000.2/Solyc03g093080.3/Solyc01g099630.4/Solyc03g093130.3/Solyc01g081060.4/Solyc04g072850.4/Solyc03g093120.5.1/Solyc03g007940.4/Solyc10g005210.4/Solyc08g079080.5/Solyc11g042460.2/Solyc04g064900.1/Solyc02g082930.3/Solyc11g008720.3/Solyc01g008710.5.1/Solyc07g009380.4/Solyc12g011023.1/Solyc06g064520.4/Solyc12g098603.1/Solyc10g055800.2/Soly…	34	19	Solyc10g080210.2/Solyc08g081620.4/Solyc01g081060.4/Solyc02g082930.3/Solyc11g008720.3/Solyc01g008710.5.1/Solyc07g009380.4/Solyc06g064520.4/Solyc12g098603.1/Solyc10g055800.2/Solyc04g015530.3/Solyc10g079860.2/Solyc02g061770.4/Solyc12g096730.3/Solyc02g080310.2/Solyc01g110340.4/Solyc02g086700.4/Solyc06g053380.3/Solyc05g006210.3	15	Solyc12g040640.2/Solyc07g056000.2/Solyc03g093080.3/Solyc01g099630.4/Solyc03g093130.3/Solyc04g072850.4/Solyc03g093120.5.1/Solyc03g007940.4/Solyc10g005210.4/Solyc08g079080.5/Solyc11g042460.2/Solyc04g064900.1/Solyc12g011023.1/Solyc11g008060.1/Solyc08g007130.4
MF	GO:0022836	gated channel activity	4/1143	21/10668	0.181393	0.497776	Solyc02g068080.3/Solyc06g063210.3/Solyc06g063180.3/Solyc06g063200.2	Solyc02g068080.3/Solyc06g063210.3/Solyc06g063180.3/Solyc06g063200.2	4	3	Solyc06g063210.3/Solyc06g063180.3/Solyc06g063200.2	1	Solyc02g068080.3
MF	GO:0022839	ion gated channel activity	4/1143	21/10668	0.181393	0.497776	Solyc02g068080.3/Solyc06g063210.3/Solyc06g063180.3/Solyc06g063200.2	Solyc02g068080.3/Solyc06g063210.3/Solyc06g063180.3/Solyc06g063200.2	4	3	Solyc06g063210.3/Solyc06g063180.3/Solyc06g063200.2	1	Solyc02g068080.3
MF	GO:0009055	electron transfer activity	16/1143	120/10668	0.211951	0.574946	Solyc09g074570.1/Solyc06g008760.1/Solyc10g075160.1/Solyc04g055030.2/Solyc08g062970.1/Solyc09g065260.2/Solyc07g008140.3/Solyc08g083360.3/Solyc11g006910.3/Solyc07g053880.3/Solyc04g074740.4/Solyc03g122000.4/Solyc08g006790.4/Solyc06g082170.2/Solyc01g104380.3/Solyc07g052660.1	Solyc09g074570.1/Solyc06g008760.1/Solyc10g075160.1/Solyc04g055030.2/Solyc08g062970.1/Solyc09g065260.2/Solyc07g008140.3/Solyc08g083360.3/Solyc11g006910.3/Solyc07g053880.3/Solyc04g074740.4/Solyc03g122000.4/Solyc08g006790.4/Solyc06g082170.2/Solyc01g104380.3/Solyc07g052660.1	16	13	Solyc09g074570.1/Solyc06g008760.1/Solyc04g055030.2/Solyc08g062970.1/Solyc09g065260.2/Solyc07g008140.3/Solyc11g006910.3/Solyc07g053880.3/Solyc04g074740.4/Solyc08g006790.4/Solyc06g082170.2/Solyc01g104380.3/Solyc07g052660.1	3	Solyc10g075160.1/Solyc08g083360.3/Solyc03g122000.4
MF	GO:0016746	transferase activity, transferring acyl groups	20/1143	155/10668	0.220255	0.590685	Solyc08g005770.3/Solyc11g066710.3/Solyc01g011430.4/Solyc12g088170.2/Solyc06g051320.3/Solyc05g052680.1/Solyc02g079490.3/Solyc12g005430.1/Solyc05g052670.1/Solyc07g049645.1/Solyc02g063140.4/Solyc04g012020.1/Solyc12g096800.1/Solyc01g107080.3/Solyc10g079570.3/Solyc05g052650.2/Solyc11g071470.1/Solyc12g010980.3/Solyc11g067270.1/Solyc05g052660.1	Solyc08g005770.3/Solyc11g066710.3/Solyc01g011430.4/Solyc12g088170.2/Solyc06g051320.3/Solyc05g052680.1/Solyc02g079490.3/Solyc12g005430.1/Solyc05g052670.1/Solyc07g049645.1/Solyc02g063140.4/Solyc04g012020.1/Solyc12g096800.1/Solyc01g107080.3/Solyc10g079570.3/Solyc05g052650.2/Solyc11g071470.1/Solyc12g010980.3/Solyc11g067270.1/Solyc05g052660.1	20	11	Solyc08g005770.3/Solyc11g066710.3/Solyc01g011430.4/Solyc06g051320.3/Solyc05g052680.1/Solyc02g079490.3/Solyc05g052670.1/Solyc07g049645.1/Solyc10g079570.3/Solyc05g052650.2/Solyc05g052660.1	9	Solyc12g088170.2/Solyc12g005430.1/Solyc02g063140.4/Solyc04g012020.1/Solyc12g096800.1/Solyc01g107080.3/Solyc11g071470.1/Solyc12g010980.3/Solyc11g067270.1
MF	GO:0015298	solute:cation antiporter activity	4/1143	23/10668	0.227768	0.59542	Solyc10g006080.3/Solyc08g081810.3/Solyc02g071070.3/Solyc02g021410.4	Solyc10g006080.3/Solyc08g081810.3/Solyc02g071070.3/Solyc02g021410.4	4	4	Solyc10g006080.3/Solyc08g081810.3/Solyc02g071070.3/Solyc02g021410.4	0
MF	GO:0015299	solute:proton antiporter activity	4/1143	23/10668	0.227768	0.59542	Solyc10g006080.3/Solyc08g081810.3/Solyc02g071070.3/Solyc02g021410.4	Solyc10g006080.3/Solyc08g081810.3/Solyc02g071070.3/Solyc02g021410.4	4	4	Solyc10g006080.3/Solyc08g081810.3/Solyc02g071070.3/Solyc02g021410.4	0
MF	GO:0042626	ATPase activity, coupled to transmembrane movement of substances	8/1143	55/10668	0.232113	0.59542	Solyc09g075020.3/Solyc05g014390.4/Solyc02g087870.3/Solyc06g009290.4/Solyc02g087410.4/Solyc12g098840.3/Solyc02g071350.3/Solyc12g098870.3	Solyc09g075020.3/Solyc05g014390.4/Solyc02g087870.3/Solyc06g009290.4/Solyc02g087410.4/Solyc12g098840.3/Solyc02g071350.3/Solyc12g098870.3	8	6	Solyc09g075020.3/Solyc05g014390.4/Solyc06g009290.4/Solyc02g087410.4/Solyc02g071350.3/Solyc12g098870.3	2	Solyc02g087870.3/Solyc12g098840.3
MF	GO:0043492	ATPase activity, coupled to movement of substances	8/1143	55/10668	0.232113	0.59542	Solyc09g075020.3/Solyc05g014390.4/Solyc02g087870.3/Solyc06g009290.4/Solyc02g087410.4/Solyc12g098840.3/Solyc02g071350.3/Solyc12g098870.3	Solyc09g075020.3/Solyc05g014390.4/Solyc02g087870.3/Solyc06g009290.4/Solyc02g087410.4/Solyc12g098840.3/Solyc02g071350.3/Solyc12g098870.3	8	6	Solyc09g075020.3/Solyc05g014390.4/Solyc06g009290.4/Solyc02g087410.4/Solyc02g071350.3/Solyc12g098870.3	2	Solyc02g087870.3/Solyc12g098840.3
MF	GO:0010333	terpene synthase activity	4/1143	24/10668	0.251978	0.639429	Solyc01g101195.1/Solyc05g026590.2/Solyc01g101170.4/Solyc08g005640.4	Solyc01g101195.1/Solyc05g026590.2/Solyc01g101170.4/Solyc08g005640.4	4	1	Solyc01g101170.4	3	Solyc01g101195.1/Solyc05g026590.2/Solyc08g005640.4
MF	GO:0016887	ATPase activity	19/1143	151/10668	0.26236	0.655616	Solyc09g075020.3/Solyc05g014390.4/Solyc05g018510.3/Solyc02g087870.3/Solyc08g067610.3/Solyc04g070970.4/Solyc09g091660.3/Solyc05g053600.3/Solyc06g009290.4/Solyc02g087410.4/Solyc07g063400.3/Solyc12g098840.3/Solyc05g053610.2/Solyc02g071350.3/Solyc09g091670.3/Solyc05g056470.1/Solyc09g008000.3/Solyc08g005580.3/Solyc12g098870.3	Solyc09g075020.3/Solyc05g014390.4/Solyc05g018510.3/Solyc02g087870.3/Solyc08g067610.3/Solyc04g070970.4/Solyc09g091660.3/Solyc05g053600.3/Solyc06g009290.4/Solyc02g087410.4/Solyc07g063400.3/Solyc12g098840.3/Solyc05g053610.2/Solyc02g071350.3/Solyc09g091670.3/Solyc05g056470.1/Solyc09g008000.3/Solyc08g005580.3/Solyc12g098870.3	19	15	Solyc09g075020.3/Solyc05g014390.4/Solyc08g067610.3/Solyc09g091660.3/Solyc05g053600.3/Solyc06g009290.4/Solyc02g087410.4/Solyc07g063400.3/Solyc05g053610.2/Solyc02g071350.3/Solyc09g091670.3/Solyc05g056470.1/Solyc09g008000.3/Solyc08g005580.3/Solyc12g098870.3	4	Solyc05g018510.3/Solyc02g087870.3/Solyc04g070970.4/Solyc12g098840.3
MF	GO:0050662	coenzyme binding	35/1143	292/10668	0.263913	0.655616	Solyc06g074670.4/Solyc03g044330.1/Solyc06g035580.3/Solyc08g068600.3/Solyc08g081550.4/Solyc03g120990.3/Solyc12g013690.2/Solyc01g106390.3/Solyc08g005630.3/Solyc08g078040.4/Solyc08g066240.3/Solyc01g007940.4/Solyc03g032020.4/Solyc01g095080.3/Solyc10g079870.3/Solyc02g069490.4/Solyc02g085020.4/Solyc09g005180.4/Solyc02g091990.3/Solyc08g068420.3/Solyc08g068680.4/Solyc03g031470.3/Solyc08g066360.3/Solyc08g…	Solyc06g074670.4/Solyc03g044330.1/Solyc06g035580.3/Solyc08g068600.3/Solyc08g081550.4/Solyc03g120990.3/Solyc12g013690.2/Solyc01g106390.3/Solyc08g005630.3/Solyc08g078040.4/Solyc08g066240.3/Solyc01g007940.4/Solyc03g032020.4/Solyc01g095080.3/Solyc10g079870.3/Solyc02g069490.4/Solyc02g085020.4/Solyc09g005180.4/Solyc02g091990.3/Solyc08g068420.3/Solyc08g068680.4/Solyc03g031470.3/Solyc08g066360.3/Solyc08g…	35	17	Solyc12g013690.2/Solyc08g005630.3/Solyc08g078040.4/Solyc08g066240.3/Solyc01g007940.4/Solyc03g032020.4/Solyc01g095080.3/Solyc10g079870.3/Solyc02g069490.4/Solyc02g085020.4/Solyc03g031470.3/Solyc06g061280.3/Solyc08g066250.4/Solyc02g070060.1/Solyc11g032230.3/Solyc07g042430.1/Solyc10g054530.1	18	Solyc06g074670.4/Solyc03g044330.1/Solyc06g035580.3/Solyc08g068600.3/Solyc08g081550.4/Solyc03g120990.3/Solyc01g106390.3/Solyc09g005180.4/Solyc02g091990.3/Solyc08g068420.3/Solyc08g068680.4/Solyc08g066360.3/Solyc08g068610.3/Solyc04g025530.3/Solyc06g083700.4/Solyc08g081535.1/Solyc08g068630.4/Solyc03g120660.4
MF	GO:0016157	sucrose synthase activity	2/1143	10/10668	0.291652	0.709587	Solyc12g009300.3/Solyc09g092130.3	Solyc12g009300.3/Solyc09g092130.3	2	0		2	Solyc12g009300.3/Solyc09g092130.3
MF	GO:0016679	oxidoreductase activity, acting on diphenols and related substances as donors	2/1143	10/10668	0.291652	0.709587	Solyc08g075540.5.1/Solyc08g075550.4	Solyc08g075540.5.1/Solyc08g075550.4	2	2	Solyc08g075540.5.1/Solyc08g075550.4	0
MF	GO:0030234	enzyme regulator activity	18/1143	146/10668	0.299478	0.721179	Solyc03g020060.3/Solyc07g064170.3/Solyc03g020050.3/Solyc07g064180.4/Solyc03g123620.4/Solyc03g098730.1/Solyc01g091060.2/Solyc01g088590.5/Solyc09g084440.2/Solyc03g098740.1/Solyc04g014790.1/Solyc01g098940.3/Solyc09g084470.3/Solyc08g080630.4/Solyc03g098700.1/Solyc11g019910.1/Solyc03g020070.4/Solyc01g091110.3	Solyc03g020060.3/Solyc07g064170.3/Solyc03g020050.3/Solyc07g064180.4/Solyc03g123620.4/Solyc03g098730.1/Solyc01g091060.2/Solyc01g088590.5/Solyc09g084440.2/Solyc03g098740.1/Solyc04g014790.1/Solyc01g098940.3/Solyc09g084470.3/Solyc08g080630.4/Solyc03g098700.1/Solyc11g019910.1/Solyc03g020070.4/Solyc01g091110.3	18	8	Solyc01g091060.2/Solyc01g088590.5/Solyc03g098740.1/Solyc04g014790.1/Solyc01g098940.3/Solyc08g080630.4/Solyc11g019910.1/Solyc03g020070.4	10	Solyc03g020060.3/Solyc07g064170.3/Solyc03g020050.3/Solyc07g064180.4/Solyc03g123620.4/Solyc03g098730.1/Solyc09g084440.2/Solyc09g084470.3/Solyc03g098700.1/Solyc01g091110.3
MF	GO:0004523	RNA-DNA hybrid ribonuclease activity	3/1143	18/10668	0.302529	0.721179	novel.1112/novel.235/Solyc06g082170.2	-/-/Solyc06g082170.2	3	3	novel.1112/novel.235/Solyc06g082170.2	0
MF	GO:0008234	cysteine-type peptidase activity	10/1143	78/10668	0.323221	0.750438	Solyc12g088670.2/Solyc11g008260.2/Solyc02g077040.4/Solyc02g076750.3/Solyc02g076910.3/Solyc05g013920.4/Solyc08g078140.3/Solyc02g077050.3/Solyc12g096430.1/Solyc01g094723.1	Solyc12g088670.2/Solyc11g008260.2/Solyc02g077040.4/Solyc02g076750.3/Solyc02g076910.3/Solyc05g013920.4/Solyc08g078140.3/Solyc02g077050.3/Solyc12g096430.1/Solyc01g094723.1	10	7	Solyc12g088670.2/Solyc11g008260.2/Solyc02g077040.4/Solyc05g013920.4/Solyc08g078140.3/Solyc12g096430.1/Solyc01g094723.1	3	Solyc02g076750.3/Solyc02g076910.3/Solyc02g077050.3
MF	GO:0016838	carbon-oxygen lyase activity, acting on phosphates	4/1143	27/10668	0.327069	0.750438	Solyc01g101195.1/Solyc05g026590.2/Solyc01g101170.4/Solyc08g005640.4	Solyc01g101195.1/Solyc05g026590.2/Solyc01g101170.4/Solyc08g005640.4	4	1	Solyc01g101170.4	3	Solyc01g101195.1/Solyc05g026590.2/Solyc08g005640.4
MF	GO:0015399	primary active transmembrane transporter activity	8/1143	61/10668	0.328082	0.750438	Solyc09g075020.3/Solyc05g014390.4/Solyc02g087870.3/Solyc06g009290.4/Solyc02g087410.4/Solyc12g098840.3/Solyc02g071350.3/Solyc12g098870.3	Solyc09g075020.3/Solyc05g014390.4/Solyc02g087870.3/Solyc06g009290.4/Solyc02g087410.4/Solyc12g098840.3/Solyc02g071350.3/Solyc12g098870.3	8	6	Solyc09g075020.3/Solyc05g014390.4/Solyc06g009290.4/Solyc02g087410.4/Solyc02g071350.3/Solyc12g098870.3	2	Solyc02g087870.3/Solyc12g098840.3
MF	GO:0015405	P-P-bond-hydrolysis-driven transmembrane transporter activity	8/1143	61/10668	0.328082	0.750438	Solyc09g075020.3/Solyc05g014390.4/Solyc02g087870.3/Solyc06g009290.4/Solyc02g087410.4/Solyc12g098840.3/Solyc02g071350.3/Solyc12g098870.3	Solyc09g075020.3/Solyc05g014390.4/Solyc02g087870.3/Solyc06g009290.4/Solyc02g087410.4/Solyc12g098840.3/Solyc02g071350.3/Solyc12g098870.3	8	6	Solyc09g075020.3/Solyc05g014390.4/Solyc06g009290.4/Solyc02g087410.4/Solyc02g071350.3/Solyc12g098870.3	2	Solyc02g087870.3/Solyc12g098840.3
MF	GO:0050660	flavin adenine dinucleotide binding	12/1143	96/10668	0.330701	0.750438	Solyc06g035580.3/Solyc12g013690.2/Solyc08g005630.3/Solyc08g078040.4/Solyc10g079870.3/Solyc02g069490.4/Solyc09g005180.4/Solyc08g068420.3/Solyc06g083700.4/Solyc02g070060.1/Solyc07g042430.1/Solyc10g054530.1	Solyc06g035580.3/Solyc12g013690.2/Solyc08g005630.3/Solyc08g078040.4/Solyc10g079870.3/Solyc02g069490.4/Solyc09g005180.4/Solyc08g068420.3/Solyc06g083700.4/Solyc02g070060.1/Solyc07g042430.1/Solyc10g054530.1	12	8	Solyc12g013690.2/Solyc08g005630.3/Solyc08g078040.4/Solyc10g079870.3/Solyc02g069490.4/Solyc02g070060.1/Solyc07g042430.1/Solyc10g054530.1	4	Solyc06g035580.3/Solyc09g005180.4/Solyc08g068420.3/Solyc06g083700.4
MF	GO:0004871	signal transducer activity	4/1143	28/10668	0.352495	0.777465	Solyc09g089610.3/Solyc06g063210.3/Solyc06g063180.3/Solyc06g063200.2	Solyc09g089610.3/Solyc06g063210.3/Solyc06g063180.3/Solyc06g063200.2	4	4	Solyc09g089610.3/Solyc06g063210.3/Solyc06g063180.3/Solyc06g063200.2	0
MF	GO:0038023	signaling receptor activity	4/1143	28/10668	0.352495	0.777465	Solyc09g089610.3/Solyc06g063210.3/Solyc06g063180.3/Solyc06g063200.2	Solyc09g089610.3/Solyc06g063210.3/Solyc06g063180.3/Solyc06g063200.2	4	4	Solyc09g089610.3/Solyc06g063210.3/Solyc06g063180.3/Solyc06g063200.2	0
MF	GO:0060089	molecular transducer activity	4/1143	28/10668	0.352495	0.777465	Solyc09g089610.3/Solyc06g063210.3/Solyc06g063180.3/Solyc06g063200.2	Solyc09g089610.3/Solyc06g063210.3/Solyc06g063180.3/Solyc06g063200.2	4	4	Solyc09g089610.3/Solyc06g063210.3/Solyc06g063180.3/Solyc06g063200.2	0
MF	GO:0016829	lyase activity	16/1143	136/10668	0.385073	0.841455	Solyc08g068600.3/Solyc06g074530.1/Solyc08g066240.3/Solyc07g052480.3/Solyc03g112460.3/Solyc07g065900.3/Solyc02g062190.2/Solyc08g068680.4/Solyc08g068610.3/Solyc04g025530.3/Solyc08g066250.4/Solyc01g101195.1/Solyc05g026590.2/Solyc08g068630.4/Solyc01g101170.4/Solyc08g005640.4	Solyc08g068600.3/Solyc06g074530.1/Solyc08g066240.3/Solyc07g052480.3/Solyc03g112460.3/Solyc07g065900.3/Solyc02g062190.2/Solyc08g068680.4/Solyc08g068610.3/Solyc04g025530.3/Solyc08g066250.4/Solyc01g101195.1/Solyc05g026590.2/Solyc08g068630.4/Solyc01g101170.4/Solyc08g005640.4	16	6	Solyc08g066240.3/Solyc07g052480.3/Solyc03g112460.3/Solyc02g062190.2/Solyc08g066250.4/Solyc01g101170.4	10	Solyc08g068600.3/Solyc06g074530.1/Solyc07g065900.3/Solyc08g068680.4/Solyc08g068610.3/Solyc04g025530.3/Solyc01g101195.1/Solyc05g026590.2/Solyc08g068630.4/Solyc08g005640.4
MF	GO:0030599	pectinesterase activity	6/1143	48/10668	0.41038	0.888529	Solyc07g064170.3/Solyc07g064180.4/Solyc03g123620.4/Solyc01g091060.2/Solyc01g098940.3/Solyc02g062150.3	Solyc07g064170.3/Solyc07g064180.4/Solyc03g123620.4/Solyc01g091060.2/Solyc01g098940.3/Solyc02g062150.3	6	3	Solyc01g091060.2/Solyc01g098940.3/Solyc02g062150.3	3	Solyc07g064170.3/Solyc07g064180.4/Solyc03g123620.4
MF	GO:0004175	endopeptidase activity	18/1143	157/10668	0.417465	0.895653	Solyc04g005040.1/Solyc08g079870.3/Solyc04g078110.1/Solyc07g056170.4/Solyc04g005050.1/Solyc08g007620.2/Solyc08g067990.3/Solyc10g084320.3/Solyc08g079890.2/Solyc01g087820.2/Solyc04g082120.3/Solyc03g026080.3/Solyc08g007670.1/Solyc01g087800.2/Solyc01g091920.2/Solyc12g011140.3/Solyc08g079900.3/Solyc10g050105.1	Solyc04g005040.1/Solyc08g079870.3/Solyc04g078110.1/Solyc07g056170.4/Solyc04g005050.1/Solyc08g007620.2/Solyc08g067990.3/Solyc10g084320.3/Solyc08g079890.2/Solyc01g087820.2/Solyc04g082120.3/Solyc03g026080.3/Solyc08g007670.1/Solyc01g087800.2/Solyc01g091920.2/Solyc12g011140.3/Solyc08g079900.3/Solyc10g050105.1	18	12	Solyc08g079870.3/Solyc04g078110.1/Solyc07g056170.4/Solyc08g067990.3/Solyc01g087820.2/Solyc04g082120.3/Solyc03g026080.3/Solyc08g007670.1/Solyc01g087800.2/Solyc01g091920.2/Solyc08g079900.3/Solyc10g050105.1	6	Solyc04g005040.1/Solyc04g005050.1/Solyc08g007620.2/Solyc10g084320.3/Solyc08g079890.2/Solyc12g011140.3
MF	GO:0005509	calcium ion binding	18/1143	158/10668	0.428458	0.910955	Solyc07g062700.3/Solyc04g073990.3/Solyc11g071740.2/Solyc02g079170.3/Solyc03g044900.3/Solyc02g094000.1/Solyc02g079520.3/Solyc11g071760.3/Solyc10g009340.1/Solyc12g099790.3/Solyc06g073830.1/Solyc10g006740.4/Solyc11g071750.2/Solyc06g051970.3/Solyc04g058170.1/Solyc02g063350.1/Solyc01g105630.4/Solyc01g006730.4	Solyc07g062700.3/Solyc04g073990.3/Solyc11g071740.2/Solyc02g079170.3/Solyc03g044900.3/Solyc02g094000.1/Solyc02g079520.3/Solyc11g071760.3/Solyc10g009340.1/Solyc12g099790.3/Solyc06g073830.1/Solyc10g006740.4/Solyc11g071750.2/Solyc06g051970.3/Solyc04g058170.1/Solyc02g063350.1/Solyc01g105630.4/Solyc01g006730.4	18	6	Solyc02g079170.3/Solyc03g044900.3/Solyc10g009340.1/Solyc10g006740.4/Solyc06g051970.3/Solyc04g058170.1	12	Solyc07g062700.3/Solyc04g073990.3/Solyc11g071740.2/Solyc02g094000.1/Solyc02g079520.3/Solyc11g071760.3/Solyc12g099790.3/Solyc06g073830.1/Solyc11g071750.2/Solyc02g063350.1/Solyc01g105630.4/Solyc01g006730.4
MF	GO:0016791	phosphatase activity	6/1143	50/10668	0.44999	0.929862	Solyc12g009800.3/Solyc10g006300.4/Solyc06g062550.4/Solyc01g110060.3/Solyc09g091910.2/Solyc09g009610.3	Solyc12g009800.3/Solyc10g006300.4/Solyc06g062550.4/Solyc01g110060.3/Solyc09g091910.2/Solyc09g009610.3	6	5	Solyc10g006300.4/Solyc06g062550.4/Solyc01g110060.3/Solyc09g091910.2/Solyc09g009610.3	1	Solyc12g009800.3
MF	GO:0004650	polygalacturonase activity	4/1143	32/10668	0.453216	0.929862	Solyc10g080210.2/Solyc03g007940.4/Solyc04g015530.3/Solyc12g096730.3	Solyc10g080210.2/Solyc03g007940.4/Solyc04g015530.3/Solyc12g096730.3	4	3	Solyc10g080210.2/Solyc04g015530.3/Solyc12g096730.3	1	Solyc03g007940.4
MF	GO:0016788	hydrolase activity, acting on ester bonds	38/1143	345/10668	0.453715	0.929862	Solyc07g064170.3/Solyc07g064180.4/Solyc01g009870.3/Solyc04g050570.3/Solyc03g123620.4/Solyc02g071620.3/Solyc02g071610.3/Solyc11g043110.3/Solyc09g063060.3/Solyc12g009800.3/Solyc01g091060.2/Solyc01g099040.4/Solyc06g064820.3/Solyc05g050210.4/Solyc02g077330.3/Solyc01g100270.4/Solyc06g083650.3/Solyc06g065010.4/Solyc10g085740.2/Solyc04g007570.2/Solyc10g006300.4/Solyc07g064720.3/Solyc06g062550.4/Solyc12g…	Solyc07g064170.3/Solyc07g064180.4/Solyc01g009870.3/Solyc04g050570.3/Solyc03g123620.4/Solyc02g071620.3/Solyc02g071610.3/Solyc11g043110.3/Solyc09g063060.3/Solyc12g009800.3/Solyc01g091060.2/Solyc01g099040.4/Solyc06g064820.3/Solyc05g050210.4/Solyc02g077330.3/Solyc01g100270.4/Solyc06g083650.3/Solyc06g065010.4/Solyc10g085740.2/Solyc04g007570.2/Solyc10g006300.4/Solyc07g064720.3/Solyc06g062550.4/Solyc12g…	38	26	Solyc04g050570.3/Solyc11g043110.3/Solyc09g063060.3/Solyc01g091060.2/Solyc01g099040.4/Solyc06g064820.3/Solyc05g050210.4/Solyc01g100270.4/Solyc06g065010.4/Solyc10g085740.2/Solyc04g007570.2/Solyc10g006300.4/Solyc07g064720.3/Solyc06g062550.4/Solyc01g110060.3/Solyc01g095450.4/Solyc01g098940.3/novel.1112/Solyc09g030370.3/novel.235/Solyc06g082170.2/Solyc05g041920.3/Solyc09g091910.2/Solyc09g009610.3/Soly…	12	Solyc07g064170.3/Solyc07g064180.4/Solyc01g009870.3/Solyc03g123620.4/Solyc02g071620.3/Solyc02g071610.3/Solyc12g009800.3/Solyc02g077330.3/Solyc06g083650.3/Solyc12g019100.2/Solyc04g050730.3/Solyc03g005900.4
MF	GO:0098772	molecular function regulator	19/1143	170/10668	0.458956	0.929862	Solyc03g020060.3/Solyc07g064170.3/Solyc03g020050.3/Solyc07g064180.4/Solyc03g123620.4/Solyc03g098730.1/Solyc01g091060.2/Solyc01g088590.5/Solyc09g084440.2/Solyc03g098740.1/Solyc04g014790.1/Solyc01g098940.3/Solyc09g084470.3/Solyc08g080630.4/Solyc06g074540.4/Solyc03g098700.1/Solyc11g019910.1/Solyc03g020070.4/Solyc01g091110.3	Solyc03g020060.3/Solyc07g064170.3/Solyc03g020050.3/Solyc07g064180.4/Solyc03g123620.4/Solyc03g098730.1/Solyc01g091060.2/Solyc01g088590.5/Solyc09g084440.2/Solyc03g098740.1/Solyc04g014790.1/Solyc01g098940.3/Solyc09g084470.3/Solyc08g080630.4/Solyc06g074540.4/Solyc03g098700.1/Solyc11g019910.1/Solyc03g020070.4/Solyc01g091110.3	19	9	Solyc01g091060.2/Solyc01g088590.5/Solyc03g098740.1/Solyc04g014790.1/Solyc01g098940.3/Solyc08g080630.4/Solyc06g074540.4/Solyc11g019910.1/Solyc03g020070.4	10	Solyc03g020060.3/Solyc07g064170.3/Solyc03g020050.3/Solyc07g064180.4/Solyc03g123620.4/Solyc03g098730.1/Solyc09g084440.2/Solyc09g084470.3/Solyc03g098700.1/Solyc01g091110.3
MF	GO:0030246	carbohydrate binding	12/1143	106/10668	0.465791	0.929862	Solyc02g078950.4/Solyc03g083480.4/Solyc02g087800.3/Solyc03g062710.4/Solyc04g076630.3/Solyc11g011310.3/Solyc07g053120.4/Solyc11g007410.3/Solyc03g062720.3/Solyc10g076550.1/Solyc11g007430.3/Solyc12g088040.2	Solyc02g078950.4/Solyc03g083480.4/Solyc02g087800.3/Solyc03g062710.4/Solyc04g076630.3/Solyc11g011310.3/Solyc07g053120.4/Solyc11g007410.3/Solyc03g062720.3/Solyc10g076550.1/Solyc11g007430.3/Solyc12g088040.2	12	6	Solyc11g011310.3/Solyc07g053120.4/Solyc11g007410.3/Solyc10g076550.1/Solyc11g007430.3/Solyc12g088040.2	6	Solyc02g078950.4/Solyc03g083480.4/Solyc02g087800.3/Solyc03g062710.4/Solyc04g076630.3/Solyc03g062720.3
MF	GO:0005543	phospholipid binding	4/1143	33/10668	0.477691	0.929862	Solyc04g073990.3/Solyc04g074830.1/Solyc01g108970.4/Solyc12g006000.1	Solyc04g073990.3/Solyc04g074830.1/Solyc01g108970.4/Solyc12g006000.1	4	1	Solyc12g006000.1	3	Solyc04g073990.3/Solyc04g074830.1/Solyc01g108970.4
MF	GO:0015035	protein disulfide oxidoreductase activity	4/1143	33/10668	0.477691	0.929862	Solyc09g074570.1/Solyc06g008760.1/Solyc08g062970.1/Solyc06g082170.2	Solyc09g074570.1/Solyc06g008760.1/Solyc08g062970.1/Solyc06g082170.2	4	4	Solyc09g074570.1/Solyc06g008760.1/Solyc08g062970.1/Solyc06g082170.2	0
MF	GO:0015036	disulfide oxidoreductase activity	4/1143	33/10668	0.477691	0.929862	Solyc09g074570.1/Solyc06g008760.1/Solyc08g062970.1/Solyc06g082170.2	Solyc09g074570.1/Solyc06g008760.1/Solyc08g062970.1/Solyc06g082170.2	4	4	Solyc09g074570.1/Solyc06g008760.1/Solyc08g062970.1/Solyc06g082170.2	0
MF	GO:0016891	endoribonuclease activity, producing 5'-phosphomonoesters	4/1143	33/10668	0.477691	0.929862	novel.1112/novel.235/Solyc06g082170.2/Solyc05g041920.3	-/-/Solyc06g082170.2/Solyc05g041920.3	4	4	novel.1112/novel.235/Solyc06g082170.2/Solyc05g041920.3	0
MF	GO:0016893	endonuclease activity, active with either ribo- or deoxyribonucleic acids and producing 5'-phosphomonoesters	4/1143	33/10668	0.477691	0.929862	novel.1112/novel.235/Solyc06g082170.2/Solyc05g041920.3	-/-/Solyc06g082170.2/Solyc05g041920.3	4	4	novel.1112/novel.235/Solyc06g082170.2/Solyc05g041920.3	0
MF	GO:0016879	ligase activity, forming carbon-nitrogen bonds	3/1143	24/10668	0.482676	0.929862	Solyc01g056850.3/Solyc01g080280.3/Solyc12g041870.3	Solyc01g056850.3/Solyc01g080280.3/Solyc12g041870.3	3	1	Solyc12g041870.3	2	Solyc01g056850.3/Solyc01g080280.3
MF	GO:0015932	nucleobase-containing compound transmembrane transporter activity	2/1143	15/10668	0.488571	0.929862	Solyc02g079330.3/Solyc07g008200.3	Solyc02g079330.3/Solyc07g008200.3	2	2	Solyc02g079330.3/Solyc07g008200.3	0
MF	GO:1901505	carbohydrate derivative transmembrane transporter activity	2/1143	15/10668	0.488571	0.929862	Solyc02g079330.3/Solyc07g008200.3	Solyc02g079330.3/Solyc07g008200.3	2	2	Solyc02g079330.3/Solyc07g008200.3	0
MF	GO:0042623	ATPase activity, coupled	8/1143	71/10668	0.496245	0.93691	Solyc09g075020.3/Solyc05g014390.4/Solyc02g087870.3/Solyc06g009290.4/Solyc02g087410.4/Solyc12g098840.3/Solyc02g071350.3/Solyc12g098870.3	Solyc09g075020.3/Solyc05g014390.4/Solyc02g087870.3/Solyc06g009290.4/Solyc02g087410.4/Solyc12g098840.3/Solyc02g071350.3/Solyc12g098870.3	8	6	Solyc09g075020.3/Solyc05g014390.4/Solyc06g009290.4/Solyc02g087410.4/Solyc02g071350.3/Solyc12g098870.3	2	Solyc02g087870.3/Solyc12g098840.3
MF	GO:0016620	oxidoreductase activity, acting on the aldehyde or oxo group of donors, NAD or NADP as acceptor	2/1143	16/10668	0.523835	0.981151	Solyc12g094640.3/Solyc01g106390.3	Solyc12g094640.3/Solyc01g106390.3	2	0		2	Solyc12g094640.3/Solyc01g106390.3
MF	GO:0008289	lipid binding	8/1143	73/10668	0.528882	0.982804	Solyc04g073990.3/Solyc04g074830.1/Solyc08g076370.3/Solyc03g098200.4/Solyc01g108970.4/Solyc06g075130.4/Solyc12g006000.1/Solyc01g102720.3	Solyc04g073990.3/Solyc04g074830.1/Solyc08g076370.3/Solyc03g098200.4/Solyc01g108970.4/Solyc06g075130.4/Solyc12g006000.1/Solyc01g102720.3	8	3	Solyc08g076370.3/Solyc03g098200.4/Solyc12g006000.1	5	Solyc04g073990.3/Solyc04g074830.1/Solyc01g108970.4/Solyc06g075130.4/Solyc01g102720.3
MF	GO:0016667	oxidoreductase activity, acting on a sulfur group of donors	5/1143	45/10668	0.536402	0.988991	Solyc03g111720.3/Solyc09g074570.1/Solyc06g008760.1/Solyc08g062970.1/Solyc06g082170.2	Solyc03g111720.3/Solyc09g074570.1/Solyc06g008760.1/Solyc08g062970.1/Solyc06g082170.2	5	5	Solyc03g111720.3/Solyc09g074570.1/Solyc06g008760.1/Solyc08g062970.1/Solyc06g082170.2	0
MF	GO:0016614	oxidoreductase activity, acting on CH-OH group of donors	10/1143	95/10668	0.573099	1	Solyc06g035580.3/Solyc03g120990.3/Solyc12g010840.2/Solyc08g005630.3/Solyc03g032020.4/Solyc09g005180.4/Solyc08g068420.3/Solyc08g066360.3/Solyc10g018140.2/Solyc03g120660.4	Solyc06g035580.3/Solyc03g120990.3/Solyc12g010840.2/Solyc08g005630.3/Solyc03g032020.4/Solyc09g005180.4/Solyc08g068420.3/Solyc08g066360.3/Solyc10g018140.2/Solyc03g120660.4	10	3	Solyc08g005630.3/Solyc03g032020.4/Solyc10g018140.2	7	Solyc06g035580.3/Solyc03g120990.3/Solyc12g010840.2/Solyc09g005180.4/Solyc08g068420.3/Solyc08g066360.3/Solyc03g120660.4
MF	GO:0004499	N,N-dimethylaniline monooxygenase activity	2/1143	18/10668	0.589281	1	Solyc06g083700.4/Solyc07g042430.1	Solyc06g083700.4/Solyc07g042430.1	2	1	Solyc07g042430.1	1	Solyc06g083700.4
MF	GO:0043531	ADP binding	15/1143	145/10668	0.597742	1	Solyc02g084890.3/Solyc02g090380.4/Solyc04g079420.3/Solyc12g044200.3/Solyc06g064680.1/Solyc04g009290.1/Solyc11g069020.3/Solyc07g052790.3/Solyc12g096920.1/Solyc08g005440.3/Solyc07g052770.2/Solyc02g037540.3/Solyc04g011990.3/Solyc04g011980.1/Solyc11g064770.3	Solyc02g084890.3/Solyc02g090380.4/Solyc04g079420.3/Solyc12g044200.3/Solyc06g064680.1/Solyc04g009290.1/Solyc11g069020.3/Solyc07g052790.3/Solyc12g096920.1/Solyc08g005440.3/Solyc07g052770.2/Solyc02g037540.3/Solyc04g011990.3/Solyc04g011980.1/Solyc11g064770.3	15	7	Solyc04g079420.3/Solyc04g009290.1/Solyc11g069020.3/Solyc07g052790.3/Solyc08g005440.3/Solyc02g037540.3/Solyc04g011980.1	8	Solyc02g084890.3/Solyc02g090380.4/Solyc12g044200.3/Solyc06g064680.1/Solyc12g096920.1/Solyc07g052770.2/Solyc04g011990.3/Solyc11g064770.3
MF	GO:0000287	magnesium ion binding	6/1143	59/10668	0.616417	1	Solyc03g044330.1/Solyc09g010380.3/Solyc01g101195.1/Solyc05g026590.2/Solyc01g101170.4/Solyc08g005640.4	Solyc03g044330.1/Solyc09g010380.3/Solyc01g101195.1/Solyc05g026590.2/Solyc01g101170.4/Solyc08g005640.4	6	1	Solyc01g101170.4	5	Solyc03g044330.1/Solyc09g010380.3/Solyc01g101195.1/Solyc05g026590.2/Solyc08g005640.4
MF	GO:0008374	O-acyltransferase activity	2/1143	19/10668	0.619402	1	Solyc11g066710.3/Solyc01g011430.4	Solyc11g066710.3/Solyc01g011430.4	2	2	Solyc11g066710.3/Solyc01g011430.4	0
MF	GO:0016835	carbon-oxygen lyase activity	5/1143	51/10668	0.65055	1	Solyc06g074530.1/Solyc01g101195.1/Solyc05g026590.2/Solyc01g101170.4/Solyc08g005640.4	Solyc06g074530.1/Solyc01g101195.1/Solyc05g026590.2/Solyc01g101170.4/Solyc08g005640.4	5	1	Solyc01g101170.4	4	Solyc06g074530.1/Solyc01g101195.1/Solyc05g026590.2/Solyc08g005640.4
MF	GO:0051536	iron-sulfur cluster binding	6/1143	62/10668	0.665193	1	Solyc10g075160.1/Solyc04g055030.2/Solyc03g112060.3/Solyc08g083360.3/Solyc11g006910.3/Solyc07g007450.3	Solyc10g075160.1/Solyc04g055030.2/Solyc03g112060.3/Solyc08g083360.3/Solyc11g006910.3/Solyc07g007450.3	6	3	Solyc04g055030.2/Solyc11g006910.3/Solyc07g007450.3	3	Solyc10g075160.1/Solyc03g112060.3/Solyc08g083360.3
MF	GO:0051540	metal cluster binding	6/1143	62/10668	0.665193	1	Solyc10g075160.1/Solyc04g055030.2/Solyc03g112060.3/Solyc08g083360.3/Solyc11g006910.3/Solyc07g007450.3	Solyc10g075160.1/Solyc04g055030.2/Solyc03g112060.3/Solyc08g083360.3/Solyc11g006910.3/Solyc07g007450.3	6	3	Solyc04g055030.2/Solyc11g006910.3/Solyc07g007450.3	3	Solyc10g075160.1/Solyc03g112060.3/Solyc08g083360.3
MF	GO:0016709	oxidoreductase activity, acting on paired donors, with incorporation or reduction of molecular oxygen, NAD(P)H as one donor, and incorporation of one atom of oxygen	2/1143	21/10668	0.67447	1	Solyc06g083700.4/Solyc07g042430.1	Solyc06g083700.4/Solyc07g042430.1	2	1	Solyc07g042430.1	1	Solyc06g083700.4
MF	GO:0016799	hydrolase activity, hydrolyzing N-glycosyl compounds	1/1143	10/10668	0.67819	1	Solyc10g005210.4	Solyc10g005210.4	1	0		1	Solyc10g005210.4
MF	GO:0035091	phosphatidylinositol binding	1/1143	10/10668	0.67819	1	Solyc01g108970.4	Solyc01g108970.4	1	0		1	Solyc01g108970.4
MF	GO:0052689	carboxylic ester hydrolase activity	7/1143	73/10668	0.678359	1	Solyc07g064170.3/Solyc07g064180.4/Solyc03g123620.4/Solyc01g091060.2/Solyc12g019100.2/Solyc01g098940.3/Solyc02g062150.3	Solyc07g064170.3/Solyc07g064180.4/Solyc03g123620.4/Solyc01g091060.2/Solyc12g019100.2/Solyc01g098940.3/Solyc02g062150.3	7	3	Solyc01g091060.2/Solyc01g098940.3/Solyc02g062150.3	4	Solyc07g064170.3/Solyc07g064180.4/Solyc03g123620.4/Solyc12g019100.2
MF	GO:0004521	endoribonuclease activity	4/1143	44/10668	0.708309	1	novel.1112/novel.235/Solyc06g082170.2/Solyc05g041920.3	-/-/Solyc06g082170.2/Solyc05g041920.3	4	4	novel.1112/novel.235/Solyc06g082170.2/Solyc05g041920.3	0
MF	GO:0016832	aldehyde-lyase activity	1/1143	11/10668	0.712702	1	Solyc07g065900.3	Solyc07g065900.3	1	0		1	Solyc07g065900.3
MF	GO:0046982	protein heterodimerization activity	9/1143	98/10668	0.73608	1	Solyc05g005350.3/Solyc05g005360.3/Solyc05g005370.3/Solyc05g005380.3/Solyc06g074750.1/Solyc05g005440.3/Solyc01g067130.4/Solyc07g065570.3/Solyc10g009440.4	Solyc05g005350.3/Solyc05g005360.3/Solyc05g005370.3/Solyc05g005380.3/Solyc06g074750.1/Solyc05g005440.3/Solyc01g067130.4/Solyc07g065570.3/Solyc10g009440.4	9	9	Solyc05g005350.3/Solyc05g005360.3/Solyc05g005370.3/Solyc05g005380.3/Solyc06g074750.1/Solyc05g005440.3/Solyc01g067130.4/Solyc07g065570.3/Solyc10g009440.4	0
MF	GO:0008194	UDP-glycosyltransferase activity	8/1143	88/10668	0.739481	1	Solyc12g009300.3/Solyc03g097050.3/Solyc09g092130.3/Solyc12g015770.3/Solyc04g072790.2/Solyc03g005450.3/Solyc09g072820.4/Solyc08g082640.2	Solyc12g009300.3/Solyc03g097050.3/Solyc09g092130.3/Solyc12g015770.3/Solyc04g072790.2/Solyc03g005450.3/Solyc09g072820.4/Solyc08g082640.2	8	3	Solyc04g072790.2/Solyc03g005450.3/Solyc08g082640.2	5	Solyc12g009300.3/Solyc03g097050.3/Solyc09g092130.3/Solyc12g015770.3/Solyc09g072820.4
MF	GO:0010181	FMN binding	1/1143	12/10668	0.743516	1	Solyc11g032230.3	Solyc11g032230.3	1	1	Solyc11g032230.3	0
MF	GO:0016645	oxidoreductase activity, acting on the CH-NH group of donors	1/1143	12/10668	0.743516	1	Solyc10g079870.3	Solyc10g079870.3	1	1	Solyc10g079870.3	0
MF	GO:0016655	oxidoreductase activity, acting on NAD(P)H, quinone or similar compound as acceptor	1/1143	12/10668	0.743516	1	Solyc04g057980.3	Solyc04g057980.3	1	0		1	Solyc04g057980.3
MF	GO:0002161	aminoacyl-tRNA editing activity	1/1143	13/10668	0.771027	1	Solyc12g019100.2	Solyc12g019100.2	1	0		1	Solyc12g019100.2
MF	GO:0004427	inorganic diphosphatase activity	1/1143	13/10668	0.771027	1	Solyc09g010380.3	Solyc09g010380.3	1	0		1	Solyc09g010380.3
MF	GO:0016160	amylase activity	1/1143	13/10668	0.771027	1	Solyc08g007130.4	Solyc08g007130.4	1	0		1	Solyc08g007130.4
MF	GO:0016861	intramolecular oxidoreductase activity, interconverting aldoses and ketoses	1/1143	13/10668	0.771027	1	Solyc10g054870.3	Solyc10g054870.3	1	0		1	Solyc10g054870.3
MF	GO:0033218	amide binding	1/1143	13/10668	0.771027	1	Solyc07g054430.3	Solyc07g054430.3	1	1	Solyc07g054430.3	0
MF	GO:0051087	chaperone binding	1/1143	13/10668	0.771027	1	Solyc06g007240.4	Solyc06g007240.4	1	0		1	Solyc06g007240.4
MF	GO:1901681	sulfur compound binding	1/1143	13/10668	0.771027	1	Solyc03g044330.1	Solyc03g044330.1	1	0		1	Solyc03g044330.1
MF	GO:0050661	NADP binding	3/1143	37/10668	0.773559	1	Solyc01g106390.3/Solyc06g083700.4/Solyc07g042430.1	Solyc01g106390.3/Solyc06g083700.4/Solyc07g042430.1	3	1	Solyc07g042430.1	2	Solyc01g106390.3/Solyc06g083700.4
MF	GO:0046873	metal ion transmembrane transporter activity	5/1143	60/10668	0.784709	1	Solyc02g032100.4/Solyc07g043230.3/Solyc02g069210.3/Solyc09g092220.3/Solyc09g005490.1	Solyc02g032100.4/Solyc07g043230.3/Solyc02g069210.3/Solyc09g092220.3/Solyc09g005490.1	5	4	Solyc02g032100.4/Solyc07g043230.3/Solyc02g069210.3/Solyc09g092220.3	1	Solyc09g005490.1
MF	GO:0004525	ribonuclease III activity	1/1143	14/10668	0.79559	1	Solyc05g041920.3	Solyc05g041920.3	1	1	Solyc05g041920.3	0
MF	GO:0016307	phosphatidylinositol phosphate kinase activity	1/1143	14/10668	0.79559	1	Solyc10g086320.2	Solyc10g086320.2	1	0		1	Solyc10g086320.2
MF	GO:0032296	double-stranded RNA-specific ribonuclease activity	1/1143	14/10668	0.79559	1	Solyc05g041920.3	Solyc05g041920.3	1	1	Solyc05g041920.3	0
MF	GO:0003779	actin binding	2/1143	27/10668	0.801542	1	Solyc10g084660.2/Solyc06g072290.3	Solyc10g084660.2/Solyc06g072290.3	2	1	Solyc06g072290.3	1	Solyc10g084660.2
MF	GO:0000155	phosphorelay sensor kinase activity	1/1143	15/10668	0.81752	1	Solyc09g089610.3	Solyc09g089610.3	1	1	Solyc09g089610.3	0
MF	GO:0004673	protein histidine kinase activity	1/1143	15/10668	0.81752	1	Solyc09g089610.3	Solyc09g089610.3	1	1	Solyc09g089610.3	0
MF	GO:0008408	3'-5' exonuclease activity	1/1143	15/10668	0.81752	1	Solyc01g100270.4	Solyc01g100270.4	1	1	Solyc01g100270.4	0
MF	GO:0016775	phosphotransferase activity, nitrogenous group as acceptor	1/1143	15/10668	0.81752	1	Solyc09g089610.3	Solyc09g089610.3	1	1	Solyc09g089610.3	0
MF	GO:0031625	ubiquitin protein ligase binding	1/1143	15/10668	0.81752	1	Solyc01g067210.4	Solyc01g067210.4	1	0		1	Solyc01g067210.4
MF	GO:0044389	ubiquitin-like protein ligase binding	1/1143	15/10668	0.81752	1	Solyc01g067210.4	Solyc01g067210.4	1	0		1	Solyc01g067210.4
MF	GO:0016651	oxidoreductase activity, acting on NAD(P)H	2/1143	28/10668	0.817828	1	Solyc03g117980.3/Solyc04g057980.3	Solyc03g117980.3/Solyc04g057980.3	2	0		2	Solyc03g117980.3/Solyc04g057980.3
MF	GO:0016903	oxidoreductase activity, acting on the aldehyde or oxo group of donors	2/1143	28/10668	0.817828	1	Solyc12g094640.3/Solyc01g106390.3	Solyc12g094640.3/Solyc01g106390.3	2	0		2	Solyc12g094640.3/Solyc01g106390.3
MF	GO:0004519	endonuclease activity	4/1143	52/10668	0.822686	1	novel.1112/novel.235/Solyc06g082170.2/Solyc05g041920.3	-/-/Solyc06g082170.2/Solyc05g041920.3	4	4	novel.1112/novel.235/Solyc06g082170.2/Solyc05g041920.3	0
MF	GO:0004540	ribonuclease activity	4/1143	52/10668	0.822686	1	novel.1112/novel.235/Solyc06g082170.2/Solyc05g041920.3	-/-/Solyc06g082170.2/Solyc05g041920.3	4	4	novel.1112/novel.235/Solyc06g082170.2/Solyc05g041920.3	0
MF	GO:0042578	phosphoric ester hydrolase activity	7/1143	86/10668	0.828369	1	Solyc01g009870.3/Solyc12g009800.3/Solyc10g006300.4/Solyc06g062550.4/Solyc01g110060.3/Solyc09g091910.2/Solyc09g009610.3	Solyc01g009870.3/Solyc12g009800.3/Solyc10g006300.4/Solyc06g062550.4/Solyc01g110060.3/Solyc09g091910.2/Solyc09g009610.3	7	5	Solyc10g006300.4/Solyc06g062550.4/Solyc01g110060.3/Solyc09g091910.2/Solyc09g009610.3	2	Solyc01g009870.3/Solyc12g009800.3
MF	GO:0016860	intramolecular oxidoreductase activity	1/1143	16/10668	0.837099	1	Solyc10g054870.3	Solyc10g054870.3	1	0		1	Solyc10g054870.3
MF	GO:0004497	monooxygenase activity	2/1143	30/10668	0.846847	1	Solyc06g083700.4/Solyc07g042430.1	Solyc06g083700.4/Solyc07g042430.1	2	1	Solyc07g042430.1	1	Solyc06g083700.4
MF	GO:0008378	galactosyltransferase activity	1/1143	17/10668	0.854579	1	Solyc08g069060.4	Solyc08g069060.4	1	1	Solyc08g069060.4	0
MF	GO:0016810	hydrolase activity, acting on carbon-nitrogen (but not peptide) bonds	1/1143	17/10668	0.854579	1	Solyc02g078400.3	Solyc02g078400.3	1	1	Solyc02g078400.3	0
MF	GO:0016627	oxidoreductase activity, acting on the CH-CH group of donors	2/1143	31/10668	0.859723	1	Solyc06g050630.3/Solyc09g011870.3	Solyc06g050630.3/Solyc09g011870.3	2	1	Solyc09g011870.3	1	Solyc06g050630.3
MF	GO:0016765	transferase activity, transferring alkyl or aryl (other than methyl) groups	2/1143	31/10668	0.859723	1	Solyc07g062543.1/Solyc06g059990.4	Solyc07g062543.1/Solyc06g059990.4	2	1	Solyc06g059990.4	1	Solyc07g062543.1
MF	GO:0016616	oxidoreductase activity, acting on the CH-OH group of donors, NAD or NADP as acceptor	6/1143	80/10668	0.871103	1	Solyc03g120990.3/Solyc12g010840.2/Solyc03g032020.4/Solyc08g066360.3/Solyc10g018140.2/Solyc03g120660.4	Solyc03g120990.3/Solyc12g010840.2/Solyc03g032020.4/Solyc08g066360.3/Solyc10g018140.2/Solyc03g120660.4	6	2	Solyc03g032020.4/Solyc10g018140.2	4	Solyc03g120990.3/Solyc12g010840.2/Solyc08g066360.3/Solyc03g120660.4
MF	GO:0008324	cation transmembrane transporter activity	11/1143	136/10668	0.874943	1	Solyc02g032100.4/Solyc10g006080.3/Solyc07g043230.3/Solyc09g090730.2/Solyc02g069210.3/Solyc08g081810.3/Solyc02g071070.3/Solyc09g092220.3/Solyc09g005490.1/Solyc02g021410.4/Solyc10g005500.3	Solyc02g032100.4/Solyc10g006080.3/Solyc07g043230.3/Solyc09g090730.2/Solyc02g069210.3/Solyc08g081810.3/Solyc02g071070.3/Solyc09g092220.3/Solyc09g005490.1/Solyc02g021410.4/Solyc10g005500.3	11	10	Solyc02g032100.4/Solyc10g006080.3/Solyc07g043230.3/Solyc09g090730.2/Solyc02g069210.3/Solyc08g081810.3/Solyc02g071070.3/Solyc09g092220.3/Solyc02g021410.4/Solyc10g005500.3	1	Solyc09g005490.1
MF	GO:0051287	NAD binding	3/1143	46/10668	0.883883	1	Solyc03g120990.3/Solyc08g066360.3/Solyc03g120660.4	Solyc03g120990.3/Solyc08g066360.3/Solyc03g120660.4	3	0		3	Solyc03g120990.3/Solyc08g066360.3/Solyc03g120660.4
MF	GO:0004527	exonuclease activity	1/1143	19/10668	0.884117	1	Solyc01g100270.4	Solyc01g100270.4	1	1	Solyc01g100270.4	0
MF	GO:0015078	proton transmembrane transporter activity	4/1143	59/10668	0.889743	1	Solyc10g006080.3/Solyc08g081810.3/Solyc02g071070.3/Solyc02g021410.4	Solyc10g006080.3/Solyc08g081810.3/Solyc02g071070.3/Solyc02g021410.4	4	4	Solyc10g006080.3/Solyc08g081810.3/Solyc02g071070.3/Solyc02g021410.4	0
MF	GO:0016278	lysine N-methyltransferase activity	1/1143	20/10668	0.896555	1	Solyc03g093700.3	Solyc03g093700.3	1	0		1	Solyc03g093700.3
MF	GO:0016279	protein-lysine N-methyltransferase activity	1/1143	20/10668	0.896555	1	Solyc03g093700.3	Solyc03g093700.3	1	0		1	Solyc03g093700.3
MF	GO:0016836	hydro-lyase activity	1/1143	20/10668	0.896555	1	Solyc06g074530.1	Solyc06g074530.1	1	0		1	Solyc06g074530.1
MF	GO:0018024	histone-lysine N-methyltransferase activity	1/1143	20/10668	0.896555	1	Solyc03g093700.3	Solyc03g093700.3	1	0		1	Solyc03g093700.3
MF	GO:0042054	histone methyltransferase activity	1/1143	20/10668	0.896555	1	Solyc03g093700.3	Solyc03g093700.3	1	0		1	Solyc03g093700.3
MF	GO:0044877	protein-containing complex binding	1/1143	20/10668	0.896555	1	Solyc01g109110.3	Solyc01g109110.3	1	0		1	Solyc01g109110.3
MF	GO:0022890	inorganic cation transmembrane transporter activity	9/1143	119/10668	0.902662	1	Solyc02g032100.4/Solyc10g006080.3/Solyc07g043230.3/Solyc02g069210.3/Solyc08g081810.3/Solyc02g071070.3/Solyc09g092220.3/Solyc09g005490.1/Solyc02g021410.4	Solyc02g032100.4/Solyc10g006080.3/Solyc07g043230.3/Solyc02g069210.3/Solyc08g081810.3/Solyc02g071070.3/Solyc09g092220.3/Solyc09g005490.1/Solyc02g021410.4	9	8	Solyc02g032100.4/Solyc10g006080.3/Solyc07g043230.3/Solyc02g069210.3/Solyc08g081810.3/Solyc02g071070.3/Solyc09g092220.3/Solyc02g021410.4	1	Solyc09g005490.1
MF	GO:0008276	protein methyltransferase activity	1/1143	21/10668	0.907659	1	Solyc03g093700.3	Solyc03g093700.3	1	0		1	Solyc03g093700.3
MF	GO:0008170	N-methyltransferase activity	1/1143	22/10668	0.917572	1	Solyc03g093700.3	Solyc03g093700.3	1	0		1	Solyc03g093700.3
MF	GO:0019843	rRNA binding	1/1143	22/10668	0.917572	1	Solyc12g017290.1	Solyc12g017290.1	1	1	Solyc12g017290.1	0
MF	GO:0019783	ubiquitin-like protein-specific protease activity	2/1143	37/10668	0.918226	1	Solyc08g078140.3/Solyc12g096430.1	Solyc08g078140.3/Solyc12g096430.1	2	2	Solyc08g078140.3/Solyc12g096430.1	0
MF	GO:0036459	thiol-dependent ubiquitinyl hydrolase activity	2/1143	37/10668	0.918226	1	Solyc08g078140.3/Solyc12g096430.1	Solyc08g078140.3/Solyc12g096430.1	2	2	Solyc08g078140.3/Solyc12g096430.1	0
MF	GO:0101005	ubiquitinyl hydrolase activity	2/1143	37/10668	0.918226	1	Solyc08g078140.3/Solyc12g096430.1	Solyc08g078140.3/Solyc12g096430.1	2	2	Solyc08g078140.3/Solyc12g096430.1	0
MF	GO:0004222	metalloendopeptidase activity	2/1143	39/10668	0.931978	1	Solyc04g005040.1/Solyc04g005050.1	Solyc04g005040.1/Solyc04g005050.1	2	0		2	Solyc04g005040.1/Solyc04g005050.1
MF	GO:0034062	5'-3' RNA polymerase activity	2/1143	41/10668	0.943521	1	Solyc06g051190.3/Solyc10g078880.2	Solyc06g051190.3/Solyc10g078880.2	2	0		2	Solyc06g051190.3/Solyc10g078880.2
MF	GO:0097747	RNA polymerase activity	2/1143	41/10668	0.943521	1	Solyc06g051190.3/Solyc10g078880.2	Solyc06g051190.3/Solyc10g078880.2	2	0		2	Solyc06g051190.3/Solyc10g078880.2
MF	GO:0008081	phosphoric diester hydrolase activity	1/1143	27/10668	0.953292	1	Solyc01g009870.3	Solyc01g009870.3	1	0		1	Solyc01g009870.3
MF	GO:0008237	metallopeptidase activity	2/1143	44/10668	0.957402	1	Solyc04g005040.1/Solyc04g005050.1	Solyc04g005040.1/Solyc04g005050.1	2	0		2	Solyc04g005040.1/Solyc04g005050.1
MF	GO:0008168	methyltransferase activity	13/1143	183/10668	0.963032	1	Solyc04g063210.3/Solyc06g064510.2/Solyc02g093230.4/Solyc10g055680.1/Solyc12g040790.2/Solyc02g077530.2/Solyc02g093250.3/Solyc03g032220.3/Solyc03g093700.3/Solyc09g091530.2/Solyc12g041940.1/Solyc04g080660.4/Solyc09g091550.3	Solyc04g063210.3/Solyc06g064510.2/Solyc02g093230.4/Solyc10g055680.1/Solyc12g040790.2/Solyc02g077530.2/Solyc02g093250.3/Solyc03g032220.3/Solyc03g093700.3/Solyc09g091530.2/Solyc12g041940.1/Solyc04g080660.4/Solyc09g091550.3	13	7	Solyc06g064510.2/Solyc10g055680.1/Solyc12g040790.2/Solyc02g077530.2/Solyc03g032220.3/Solyc04g080660.4/Solyc09g091550.3	6	Solyc04g063210.3/Solyc02g093230.4/Solyc02g093250.3/Solyc03g093700.3/Solyc09g091530.2/Solyc12g041940.1
MF	GO:0015077	monovalent inorganic cation transmembrane transporter activity	4/1143	76/10668	0.969052	1	Solyc10g006080.3/Solyc08g081810.3/Solyc02g071070.3/Solyc02g021410.4	Solyc10g006080.3/Solyc08g081810.3/Solyc02g071070.3/Solyc02g021410.4	4	4	Solyc10g006080.3/Solyc08g081810.3/Solyc02g071070.3/Solyc02g021410.4	0
MF	GO:0008757	S-adenosylmethionine-dependent methyltransferase activity	1/1143	32/10668	0.97354	1	Solyc03g093700.3	Solyc03g093700.3	1	0		1	Solyc03g093700.3
MF	GO:0004518	nuclease activity	5/1143	92/10668	0.974703	1	Solyc01g100270.4/novel.1112/novel.235/Solyc06g082170.2/Solyc05g041920.3	Solyc01g100270.4/-/-/Solyc06g082170.2/Solyc05g041920.3	5	5	Solyc01g100270.4/novel.1112/novel.235/Solyc06g082170.2/Solyc05g041920.3	0
MF	GO:0019899	enzyme binding	2/1143	50/10668	0.976005	1	Solyc01g098930.3/Solyc01g067210.4	Solyc01g098930.3/Solyc01g067210.4	2	1	Solyc01g098930.3	1	Solyc01g067210.4
MF	GO:0016741	transferase activity, transferring one-carbon groups	13/1143	192/10668	0.977166	1	Solyc04g063210.3/Solyc06g064510.2/Solyc02g093230.4/Solyc10g055680.1/Solyc12g040790.2/Solyc02g077530.2/Solyc02g093250.3/Solyc03g032220.3/Solyc03g093700.3/Solyc09g091530.2/Solyc12g041940.1/Solyc04g080660.4/Solyc09g091550.3	Solyc04g063210.3/Solyc06g064510.2/Solyc02g093230.4/Solyc10g055680.1/Solyc12g040790.2/Solyc02g077530.2/Solyc02g093250.3/Solyc03g032220.3/Solyc03g093700.3/Solyc09g091530.2/Solyc12g041940.1/Solyc04g080660.4/Solyc09g091550.3	13	7	Solyc06g064510.2/Solyc10g055680.1/Solyc12g040790.2/Solyc02g077530.2/Solyc03g032220.3/Solyc04g080660.4/Solyc09g091550.3	6	Solyc04g063210.3/Solyc02g093230.4/Solyc02g093250.3/Solyc03g093700.3/Solyc09g091530.2/Solyc12g041940.1
MF	GO:0003899	DNA-directed 5'-3' RNA polymerase activity	1/1143	35/10668	0.981187	1	Solyc10g078880.2	Solyc10g078880.2	1	0		1	Solyc10g078880.2
MF	GO:0008017	microtubule binding	3/1143	69/10668	0.982951	1	Solyc10g054080.3/Solyc11g012660.2/Solyc01g057320.3	Solyc10g054080.3/Solyc11g012660.2/Solyc01g057320.3	3	1	Solyc11g012660.2	2	Solyc10g054080.3/Solyc01g057320.3
MF	GO:0003774	motor activity	3/1143	73/10668	0.988051	1	Solyc10g054080.3/Solyc01g057320.3/Solyc11g006220.2	Solyc10g054080.3/Solyc01g057320.3/Solyc11g006220.2	3	0		3	Solyc10g054080.3/Solyc01g057320.3/Solyc11g006220.2
MF	GO:0003777	microtubule motor activity	2/1143	58/10668	0.989024	1	Solyc10g054080.3/Solyc01g057320.3	Solyc10g054080.3/Solyc01g057320.3	2	0		2	Solyc10g054080.3/Solyc01g057320.3
MF	GO:0008092	cytoskeletal protein binding	5/1143	103/10668	0.989104	1	Solyc10g054080.3/Solyc10g084660.2/Solyc11g012660.2/Solyc01g057320.3/Solyc06g072290.3	Solyc10g054080.3/Solyc10g084660.2/Solyc11g012660.2/Solyc01g057320.3/Solyc06g072290.3	5	2	Solyc11g012660.2/Solyc06g072290.3	3	Solyc10g054080.3/Solyc10g084660.2/Solyc01g057320.3
MF	GO:0016779	nucleotidyltransferase activity	4/1143	90/10668	0.990092	1	Solyc09g082860.3/Solyc06g051190.3/Solyc10g078880.2/Solyc05g054060.3	Solyc09g082860.3/Solyc06g051190.3/Solyc10g078880.2/Solyc05g054060.3	4	1	Solyc09g082860.3	3	Solyc06g051190.3/Solyc10g078880.2/Solyc05g054060.3
MF	GO:0015631	tubulin binding	3/1143	76/10668	0.990877	1	Solyc10g054080.3/Solyc11g012660.2/Solyc01g057320.3	Solyc10g054080.3/Solyc11g012660.2/Solyc01g057320.3	3	1	Solyc11g012660.2	2	Solyc10g054080.3/Solyc01g057320.3
MF	GO:0016462	pyrophosphatase activity	31/1143	420/10668	0.992593	1	Solyc09g075020.3/Solyc05g014390.4/Solyc05g018510.3/Solyc02g087870.3/Solyc08g067610.3/Solyc09g010380.3/Solyc01g109110.3/Solyc11g069700.2/Solyc10g054080.3/Solyc04g070970.4/Solyc09g091660.3/Solyc05g053600.3/Solyc06g009290.4/Solyc02g087410.4/Solyc07g063400.3/Solyc06g083130.4/Solyc12g098840.3/Solyc05g053610.2/Solyc02g071350.3/Solyc09g091670.3/Solyc06g009960.3/Solyc01g057320.3/Solyc10g006380.3/Solyc09g…	Solyc09g075020.3/Solyc05g014390.4/Solyc05g018510.3/Solyc02g087870.3/Solyc08g067610.3/Solyc09g010380.3/Solyc01g109110.3/Solyc11g069700.2/Solyc10g054080.3/Solyc04g070970.4/Solyc09g091660.3/Solyc05g053600.3/Solyc06g009290.4/Solyc02g087410.4/Solyc07g063400.3/Solyc06g083130.4/Solyc12g098840.3/Solyc05g053610.2/Solyc02g071350.3/Solyc09g091670.3/Solyc06g009960.3/Solyc01g057320.3/Solyc10g006380.3/Solyc09g…	31	22	Solyc09g075020.3/Solyc05g014390.4/Solyc08g067610.3/Solyc11g069700.2/Solyc09g091660.3/Solyc05g053600.3/Solyc06g009290.4/Solyc02g087410.4/Solyc07g063400.3/Solyc06g083130.4/Solyc05g053610.2/Solyc02g071350.3/Solyc09g091670.3/Solyc06g009960.3/Solyc10g006380.3/Solyc09g097930.4/Solyc05g056470.1/Solyc05g045660.3/Solyc09g008000.3/Solyc08g005580.3/Solyc12g098870.3/Solyc09g090300.3	9	Solyc05g018510.3/Solyc02g087870.3/Solyc09g010380.3/Solyc01g109110.3/Solyc10g054080.3/Solyc04g070970.4/Solyc12g098840.3/Solyc01g057320.3/Solyc11g006220.2
MF	GO:0016874	ligase activity	4/1143	94/10668	0.992929	1	Solyc01g056850.3/Solyc01g080280.3/Solyc12g041870.3/Solyc12g019100.2	Solyc01g056850.3/Solyc01g080280.3/Solyc12g041870.3/Solyc12g019100.2	4	1	Solyc12g041870.3	3	Solyc01g056850.3/Solyc01g080280.3/Solyc12g019100.2
MF	GO:0004812	aminoacyl-tRNA ligase activity	1/1143	45/10668	0.99397	1	Solyc12g019100.2	Solyc12g019100.2	1	0		1	Solyc12g019100.2
MF	GO:0016875	ligase activity, forming carbon-oxygen bonds	1/1143	45/10668	0.99397	1	Solyc12g019100.2	Solyc12g019100.2	1	0		1	Solyc12g019100.2
MF	GO:0016818	hydrolase activity, acting on acid anhydrides, in phosphorus-containing anhydrides	31/1143	427/10668	0.994598	1	Solyc09g075020.3/Solyc05g014390.4/Solyc05g018510.3/Solyc02g087870.3/Solyc08g067610.3/Solyc09g010380.3/Solyc01g109110.3/Solyc11g069700.2/Solyc10g054080.3/Solyc04g070970.4/Solyc09g091660.3/Solyc05g053600.3/Solyc06g009290.4/Solyc02g087410.4/Solyc07g063400.3/Solyc06g083130.4/Solyc12g098840.3/Solyc05g053610.2/Solyc02g071350.3/Solyc09g091670.3/Solyc06g009960.3/Solyc01g057320.3/Solyc10g006380.3/Solyc09g…	Solyc09g075020.3/Solyc05g014390.4/Solyc05g018510.3/Solyc02g087870.3/Solyc08g067610.3/Solyc09g010380.3/Solyc01g109110.3/Solyc11g069700.2/Solyc10g054080.3/Solyc04g070970.4/Solyc09g091660.3/Solyc05g053600.3/Solyc06g009290.4/Solyc02g087410.4/Solyc07g063400.3/Solyc06g083130.4/Solyc12g098840.3/Solyc05g053610.2/Solyc02g071350.3/Solyc09g091670.3/Solyc06g009960.3/Solyc01g057320.3/Solyc10g006380.3/Solyc09g…	31	22	Solyc09g075020.3/Solyc05g014390.4/Solyc08g067610.3/Solyc11g069700.2/Solyc09g091660.3/Solyc05g053600.3/Solyc06g009290.4/Solyc02g087410.4/Solyc07g063400.3/Solyc06g083130.4/Solyc05g053610.2/Solyc02g071350.3/Solyc09g091670.3/Solyc06g009960.3/Solyc10g006380.3/Solyc09g097930.4/Solyc05g056470.1/Solyc05g045660.3/Solyc09g008000.3/Solyc08g005580.3/Solyc12g098870.3/Solyc09g090300.3	9	Solyc05g018510.3/Solyc02g087870.3/Solyc09g010380.3/Solyc01g109110.3/Solyc10g054080.3/Solyc04g070970.4/Solyc12g098840.3/Solyc01g057320.3/Solyc11g006220.2
MF	GO:0016817	hydrolase activity, acting on acid anhydrides	31/1143	430/10668	0.995293	1	Solyc09g075020.3/Solyc05g014390.4/Solyc05g018510.3/Solyc02g087870.3/Solyc08g067610.3/Solyc09g010380.3/Solyc01g109110.3/Solyc11g069700.2/Solyc10g054080.3/Solyc04g070970.4/Solyc09g091660.3/Solyc05g053600.3/Solyc06g009290.4/Solyc02g087410.4/Solyc07g063400.3/Solyc06g083130.4/Solyc12g098840.3/Solyc05g053610.2/Solyc02g071350.3/Solyc09g091670.3/Solyc06g009960.3/Solyc01g057320.3/Solyc10g006380.3/Solyc09g…	Solyc09g075020.3/Solyc05g014390.4/Solyc05g018510.3/Solyc02g087870.3/Solyc08g067610.3/Solyc09g010380.3/Solyc01g109110.3/Solyc11g069700.2/Solyc10g054080.3/Solyc04g070970.4/Solyc09g091660.3/Solyc05g053600.3/Solyc06g009290.4/Solyc02g087410.4/Solyc07g063400.3/Solyc06g083130.4/Solyc12g098840.3/Solyc05g053610.2/Solyc02g071350.3/Solyc09g091670.3/Solyc06g009960.3/Solyc01g057320.3/Solyc10g006380.3/Solyc09g…	31	22	Solyc09g075020.3/Solyc05g014390.4/Solyc08g067610.3/Solyc11g069700.2/Solyc09g091660.3/Solyc05g053600.3/Solyc06g009290.4/Solyc02g087410.4/Solyc07g063400.3/Solyc06g083130.4/Solyc05g053610.2/Solyc02g071350.3/Solyc09g091670.3/Solyc06g009960.3/Solyc10g006380.3/Solyc09g097930.4/Solyc05g056470.1/Solyc05g045660.3/Solyc09g008000.3/Solyc08g005580.3/Solyc12g098870.3/Solyc09g090300.3	9	Solyc05g018510.3/Solyc02g087870.3/Solyc09g010380.3/Solyc01g109110.3/Solyc10g054080.3/Solyc04g070970.4/Solyc12g098840.3/Solyc01g057320.3/Solyc11g006220.2
MF	GO:0140097	catalytic activity, acting on DNA	1/1143	49/10668	0.996176	1	Solyc10g005210.4	Solyc10g005210.4	1	0		1	Solyc10g005210.4
MF	GO:0140101	catalytic activity, acting on a tRNA	2/1143	72/10668	0.997304	1	Solyc01g106390.3/Solyc12g019100.2	Solyc01g106390.3/Solyc12g019100.2	2	0		2	Solyc01g106390.3/Solyc12g019100.2
MF	GO:0017111	nucleoside-triphosphatase activity	27/1143	399/10668	0.997694	1	Solyc09g075020.3/Solyc05g014390.4/Solyc05g018510.3/Solyc02g087870.3/Solyc08g067610.3/Solyc01g109110.3/Solyc11g069700.2/Solyc10g054080.3/Solyc04g070970.4/Solyc09g091660.3/Solyc05g053600.3/Solyc06g009290.4/Solyc02g087410.4/Solyc07g063400.3/Solyc12g098840.3/Solyc05g053610.2/Solyc02g071350.3/Solyc09g091670.3/Solyc06g009960.3/Solyc01g057320.3/Solyc10g006380.3/Solyc05g056470.1/Solyc11g006220.2/Solyc05g…	Solyc09g075020.3/Solyc05g014390.4/Solyc05g018510.3/Solyc02g087870.3/Solyc08g067610.3/Solyc01g109110.3/Solyc11g069700.2/Solyc10g054080.3/Solyc04g070970.4/Solyc09g091660.3/Solyc05g053600.3/Solyc06g009290.4/Solyc02g087410.4/Solyc07g063400.3/Solyc12g098840.3/Solyc05g053610.2/Solyc02g071350.3/Solyc09g091670.3/Solyc06g009960.3/Solyc01g057320.3/Solyc10g006380.3/Solyc05g056470.1/Solyc11g006220.2/Solyc05g…	27	19	Solyc09g075020.3/Solyc05g014390.4/Solyc08g067610.3/Solyc11g069700.2/Solyc09g091660.3/Solyc05g053600.3/Solyc06g009290.4/Solyc02g087410.4/Solyc07g063400.3/Solyc05g053610.2/Solyc02g071350.3/Solyc09g091670.3/Solyc06g009960.3/Solyc10g006380.3/Solyc05g056470.1/Solyc05g045660.3/Solyc09g008000.3/Solyc08g005580.3/Solyc12g098870.3	8	Solyc05g018510.3/Solyc02g087870.3/Solyc01g109110.3/Solyc10g054080.3/Solyc04g070970.4/Solyc12g098840.3/Solyc01g057320.3/Solyc11g006220.2
MF	GO:0140098	catalytic activity, acting on RNA	8/1143	175/10668	0.998938	1	Solyc01g106390.3/Solyc06g051190.3/Solyc12g019100.2/novel.1112/novel.235/Solyc06g082170.2/Solyc10g078880.2/Solyc05g041920.3	Solyc01g106390.3/Solyc06g051190.3/Solyc12g019100.2/-/-/Solyc06g082170.2/Solyc10g078880.2/Solyc05g041920.3	8	4	novel.1112/novel.235/Solyc06g082170.2/Solyc05g041920.3	4	Solyc01g106390.3/Solyc06g051190.3/Solyc12g019100.2/Solyc10g078880.2
MF	GO:0003924	GTPase activity	5/1143	146/10668	0.999707	1	Solyc01g109110.3/Solyc11g069700.2/Solyc06g009960.3/Solyc10g006380.3/Solyc05g045660.3	Solyc01g109110.3/Solyc11g069700.2/Solyc06g009960.3/Solyc10g006380.3/Solyc05g045660.3	5	4	Solyc11g069700.2/Solyc06g009960.3/Solyc10g006380.3/Solyc05g045660.3	1	Solyc01g109110.3
MF	GO:0016853	isomerase activity	2/1143	110/10668	0.999948	1	Solyc02g087800.3/Solyc10g054870.3	Solyc02g087800.3/Solyc10g054870.3	2	0		2	Solyc02g087800.3/Solyc10g054870.3
MF	GO:0019001	guanyl nucleotide binding	5/1143	197/10668	0.999997	1	Solyc01g109110.3/Solyc11g069700.2/Solyc06g009960.3/Solyc10g006380.3/Solyc05g045660.3	Solyc01g109110.3/Solyc11g069700.2/Solyc06g009960.3/Solyc10g006380.3/Solyc05g045660.3	5	4	Solyc11g069700.2/Solyc06g009960.3/Solyc10g006380.3/Solyc05g045660.3	1	Solyc01g109110.3
MF	GO:0001883	purine nucleoside binding	4/1143	191/10668	0.999999	1	Solyc11g069700.2/Solyc06g009960.3/Solyc10g006380.3/Solyc05g045660.3	Solyc11g069700.2/Solyc06g009960.3/Solyc10g006380.3/Solyc05g045660.3	4	4	Solyc11g069700.2/Solyc06g009960.3/Solyc10g006380.3/Solyc05g045660.3	0
MF	GO:0005525	GTP binding	4/1143	191/10668	0.999999	1	Solyc11g069700.2/Solyc06g009960.3/Solyc10g006380.3/Solyc05g045660.3	Solyc11g069700.2/Solyc06g009960.3/Solyc10g006380.3/Solyc05g045660.3	4	4	Solyc11g069700.2/Solyc06g009960.3/Solyc10g006380.3/Solyc05g045660.3	0
MF	GO:0032549	ribonucleoside binding	4/1143	191/10668	0.999999	1	Solyc11g069700.2/Solyc06g009960.3/Solyc10g006380.3/Solyc05g045660.3	Solyc11g069700.2/Solyc06g009960.3/Solyc10g006380.3/Solyc05g045660.3	4	4	Solyc11g069700.2/Solyc06g009960.3/Solyc10g006380.3/Solyc05g045660.3	0
MF	GO:0032550	purine ribonucleoside binding	4/1143	191/10668	0.999999	1	Solyc11g069700.2/Solyc06g009960.3/Solyc10g006380.3/Solyc05g045660.3	Solyc11g069700.2/Solyc06g009960.3/Solyc10g006380.3/Solyc05g045660.3	4	4	Solyc11g069700.2/Solyc06g009960.3/Solyc10g006380.3/Solyc05g045660.3	0
MF	GO:0032561	guanyl ribonucleotide binding	4/1143	191/10668	0.999999	1	Solyc11g069700.2/Solyc06g009960.3/Solyc10g006380.3/Solyc05g045660.3	Solyc11g069700.2/Solyc06g009960.3/Solyc10g006380.3/Solyc05g045660.3	4	4	Solyc11g069700.2/Solyc06g009960.3/Solyc10g006380.3/Solyc05g045660.3	0
MF	GO:0001882	nucleoside binding	4/1143	192/10668	0.999999	1	Solyc11g069700.2/Solyc06g009960.3/Solyc10g006380.3/Solyc05g045660.3	Solyc11g069700.2/Solyc06g009960.3/Solyc10g006380.3/Solyc05g045660.3	4	4	Solyc11g069700.2/Solyc06g009960.3/Solyc10g006380.3/Solyc05g045660.3	0
MF	GO:0008270	zinc ion binding	13/1143	387/10668	1	1	Solyc04g005040.1/Solyc04g005050.1/Solyc09g008430.4/Solyc02g084590.4/Solyc03g119540.3/Solyc06g068810.4/Solyc12g005420.2/Solyc03g093700.3/Solyc10g055250.1/Solyc11g065250.1/Solyc01g067360.3/Solyc06g010100.2/Solyc06g075140.3	Solyc04g005040.1/Solyc04g005050.1/Solyc09g008430.4/Solyc02g084590.4/Solyc03g119540.3/Solyc06g068810.4/Solyc12g005420.2/Solyc03g093700.3/Solyc10g055250.1/Solyc11g065250.1/Solyc01g067360.3/Solyc06g010100.2/Solyc06g075140.3	13	6	Solyc02g084590.4/Solyc12g005420.2/Solyc10g055250.1/Solyc01g067360.3/Solyc06g010100.2/Solyc06g075140.3	7	Solyc04g005040.1/Solyc04g005050.1/Solyc09g008430.4/Solyc03g119540.3/Solyc06g068810.4/Solyc03g093700.3/Solyc11g065250.1
MF	GO:0005198	structural molecule activity	3/1143	261/10668	1	1	Solyc11g062320.2/Solyc07g025457.1/Solyc12g017290.1	Solyc11g062320.2/Solyc07g025457.1/Solyc12g017290.1	3	1	Solyc12g017290.1	2	Solyc11g062320.2/Solyc07g025457.1
MF	GO:0003735	structural constituent of ribosome	2/1143	237/10668	1	1	Solyc07g025457.1/Solyc12g017290.1	Solyc07g025457.1/Solyc12g017290.1	2	1	Solyc12g017290.1	1	Solyc07g025457.1
MF	GO:0003723	RNA binding	2/1143	293/10668	1	1	Solyc00g021640.2/Solyc12g017290.1	Solyc00g021640.2/Solyc12g017290.1	2	2	Solyc00g021640.2/Solyc12g017290.1	0

## Sheet: Table S4
Table S4. GO enrichment analysis of the DEGs in 35 dpa fruits between CR-slinvinh1 and WT.
Category	GOID	Description	GeneRatio	BgRatio	pvalue	padj	geneID	geneName	Count	Up	Up_Gene_id	Down	Down_Gene_id
BP	GO:0042221	response to chemical	49/1232	147/6678	9.39268e-06	0.00353165	Solyc09g008170.3/Solyc11g069190.2/Solyc04g074840.3/Solyc02g062390.3/Solyc09g018070.1/Solyc02g084005.1/Solyc01g096340.3/Solyc09g008175.1/Solyc02g090740.3/Solyc02g084850.3/Solyc11g010380.2/Solyc10g007073.1/Solyc03g063730.4/Solyc01g008420.3/Solyc02g080480.3/Solyc07g016180.3/Solyc01g096070.3/Solyc05g056040.3/Solyc06g053290.1/Solyc08g082630.3/Solyc01g109320.4/Solyc06g072650.1/Solyc03g118970.3/Solyc02g…	Solyc09g008170.3/Solyc11g069190.2/Solyc04g074840.3/Solyc02g062390.3/Solyc09g018070.1/Solyc02g084005.1/Solyc01g096340.3/Solyc09g008175.1/Solyc02g090740.3/Solyc02g084850.3/Solyc11g010380.2/Solyc10g007073.1/Solyc03g063730.4/Solyc01g008420.3/Solyc02g080480.3/Solyc07g016180.3/Solyc01g096070.3/Solyc05g056040.3/Solyc06g053290.1/Solyc08g082630.3/Solyc01g109320.4/Solyc06g072650.1/Solyc03g118970.3/Solyc02g…	49	22	Solyc09g008170.3/Solyc04g074840.3/Solyc02g062390.3/Solyc09g018070.1/Solyc01g096340.3/Solyc09g008175.1/Solyc02g084850.3/Solyc11g010380.2/Solyc03g063730.4/Solyc06g053290.1/Solyc01g109320.4/Solyc06g072650.1/Solyc10g007100.3/Solyc02g091050.3/Solyc06g053260.1/Solyc11g016970.2/Solyc04g076950.3/Solyc07g014620.1/Solyc12g019320.2/Solyc10g051130.3/Solyc07g066560.1/Solyc03g112090.3	27	Solyc11g069190.2/Solyc02g084005.1/Solyc02g090740.3/Solyc10g007073.1/Solyc01g008420.3/Solyc02g080480.3/Solyc07g016180.3/Solyc01g096070.3/Solyc05g056040.3/Solyc08g082630.3/Solyc03g118970.3/Solyc02g080490.3/Solyc05g013460.4/Solyc05g047460.3/Solyc03g034400.3/Solyc02g063260.4/Solyc03g026230.1/Solyc01g066560.3/Solyc04g081270.1/Solyc01g110570.3/Solyc04g081250.1/Solyc03g025190.4/Solyc04g053010.1/Solyc08g…
BP	GO:0006855	drug transmembrane transport	23/1232	66/6678	0.00109905	0.047111	Solyc04g074840.3/Solyc09g018070.1/Solyc02g090740.3/Solyc11g010380.2/Solyc10g007073.1/Solyc03g063730.4/Solyc01g008420.3/Solyc02g080480.3/Solyc01g109320.4/Solyc03g118970.3/Solyc02g080490.3/Solyc05g013460.4/Solyc10g007100.3/Solyc03g034400.3/Solyc02g063260.4/Solyc03g026230.1/Solyc02g091050.3/Solyc01g066560.3/Solyc11g016970.2/Solyc04g076950.3/Solyc12g019320.2/Solyc03g025190.4/Solyc10g051130.3	Solyc04g074840.3/Solyc09g018070.1/Solyc02g090740.3/Solyc11g010380.2/Solyc10g007073.1/Solyc03g063730.4/Solyc01g008420.3/Solyc02g080480.3/Solyc01g109320.4/Solyc03g118970.3/Solyc02g080490.3/Solyc05g013460.4/Solyc10g007100.3/Solyc03g034400.3/Solyc02g063260.4/Solyc03g026230.1/Solyc02g091050.3/Solyc01g066560.3/Solyc11g016970.2/Solyc04g076950.3/Solyc12g019320.2/Solyc03g025190.4/Solyc10g051130.3	23	11	Solyc04g074840.3/Solyc09g018070.1/Solyc11g010380.2/Solyc03g063730.4/Solyc01g109320.4/Solyc10g007100.3/Solyc02g091050.3/Solyc11g016970.2/Solyc04g076950.3/Solyc12g019320.2/Solyc10g051130.3	12	Solyc02g090740.3/Solyc10g007073.1/Solyc01g008420.3/Solyc02g080480.3/Solyc03g118970.3/Solyc02g080490.3/Solyc05g013460.4/Solyc03g034400.3/Solyc02g063260.4/Solyc03g026230.1/Solyc01g066560.3/Solyc03g025190.4
BP	GO:0008037	cell recognition	20/1232	55/6678	0.00125295	0.047111	Solyc04g077270.4/Solyc09g075910.1/Solyc03g078360.1/Solyc02g079540.2/Solyc02g079570.4/Solyc09g075920.1/Solyc04g077340.3/Solyc04g058110.3/Solyc07g063770.3/Solyc07g053120.4/Solyc02g079710.4/Solyc02g079530.4/Solyc03g007790.3/Solyc02g079550.3/Solyc04g077280.3/Solyc07g063750.3/Solyc03g006770.4/Solyc09g009150.1/Solyc07g055690.1/Solyc07g063700.2	Solyc04g077270.4/Solyc09g075910.1/Solyc03g078360.1/Solyc02g079540.2/Solyc02g079570.4/Solyc09g075920.1/Solyc04g077340.3/Solyc04g058110.3/Solyc07g063770.3/Solyc07g053120.4/Solyc02g079710.4/Solyc02g079530.4/Solyc03g007790.3/Solyc02g079550.3/Solyc04g077280.3/Solyc07g063750.3/Solyc03g006770.4/Solyc09g009150.1/Solyc07g055690.1/Solyc07g063700.2	20	6	Solyc03g078360.1/Solyc07g063750.3/Solyc03g006770.4/Solyc09g009150.1/Solyc07g055690.1/Solyc07g063700.2	14	Solyc04g077270.4/Solyc09g075910.1/Solyc02g079540.2/Solyc02g079570.4/Solyc09g075920.1/Solyc04g077340.3/Solyc04g058110.3/Solyc07g063770.3/Solyc07g053120.4/Solyc02g079710.4/Solyc02g079530.4/Solyc03g007790.3/Solyc02g079550.3/Solyc04g077280.3
BP	GO:0009856	pollination	20/1232	55/6678	0.00125295	0.047111	Solyc04g077270.4/Solyc09g075910.1/Solyc03g078360.1/Solyc02g079540.2/Solyc02g079570.4/Solyc09g075920.1/Solyc04g077340.3/Solyc04g058110.3/Solyc07g063770.3/Solyc07g053120.4/Solyc02g079710.4/Solyc02g079530.4/Solyc03g007790.3/Solyc02g079550.3/Solyc04g077280.3/Solyc07g063750.3/Solyc03g006770.4/Solyc09g009150.1/Solyc07g055690.1/Solyc07g063700.2	Solyc04g077270.4/Solyc09g075910.1/Solyc03g078360.1/Solyc02g079540.2/Solyc02g079570.4/Solyc09g075920.1/Solyc04g077340.3/Solyc04g058110.3/Solyc07g063770.3/Solyc07g053120.4/Solyc02g079710.4/Solyc02g079530.4/Solyc03g007790.3/Solyc02g079550.3/Solyc04g077280.3/Solyc07g063750.3/Solyc03g006770.4/Solyc09g009150.1/Solyc07g055690.1/Solyc07g063700.2	20	6	Solyc03g078360.1/Solyc07g063750.3/Solyc03g006770.4/Solyc09g009150.1/Solyc07g055690.1/Solyc07g063700.2	14	Solyc04g077270.4/Solyc09g075910.1/Solyc02g079540.2/Solyc02g079570.4/Solyc09g075920.1/Solyc04g077340.3/Solyc04g058110.3/Solyc07g063770.3/Solyc07g053120.4/Solyc02g079710.4/Solyc02g079530.4/Solyc03g007790.3/Solyc02g079550.3/Solyc04g077280.3
BP	GO:0009875	pollen-pistil interaction	20/1232	55/6678	0.00125295	0.047111	Solyc04g077270.4/Solyc09g075910.1/Solyc03g078360.1/Solyc02g079540.2/Solyc02g079570.4/Solyc09g075920.1/Solyc04g077340.3/Solyc04g058110.3/Solyc07g063770.3/Solyc07g053120.4/Solyc02g079710.4/Solyc02g079530.4/Solyc03g007790.3/Solyc02g079550.3/Solyc04g077280.3/Solyc07g063750.3/Solyc03g006770.4/Solyc09g009150.1/Solyc07g055690.1/Solyc07g063700.2	Solyc04g077270.4/Solyc09g075910.1/Solyc03g078360.1/Solyc02g079540.2/Solyc02g079570.4/Solyc09g075920.1/Solyc04g077340.3/Solyc04g058110.3/Solyc07g063770.3/Solyc07g053120.4/Solyc02g079710.4/Solyc02g079530.4/Solyc03g007790.3/Solyc02g079550.3/Solyc04g077280.3/Solyc07g063750.3/Solyc03g006770.4/Solyc09g009150.1/Solyc07g055690.1/Solyc07g063700.2	20	6	Solyc03g078360.1/Solyc07g063750.3/Solyc03g006770.4/Solyc09g009150.1/Solyc07g055690.1/Solyc07g063700.2	14	Solyc04g077270.4/Solyc09g075910.1/Solyc02g079540.2/Solyc02g079570.4/Solyc09g075920.1/Solyc04g077340.3/Solyc04g058110.3/Solyc07g063770.3/Solyc07g053120.4/Solyc02g079710.4/Solyc02g079530.4/Solyc03g007790.3/Solyc02g079550.3/Solyc04g077280.3
BP	GO:0044706	multi-multicellular organism process	20/1232	55/6678	0.00125295	0.047111	Solyc04g077270.4/Solyc09g075910.1/Solyc03g078360.1/Solyc02g079540.2/Solyc02g079570.4/Solyc09g075920.1/Solyc04g077340.3/Solyc04g058110.3/Solyc07g063770.3/Solyc07g053120.4/Solyc02g079710.4/Solyc02g079530.4/Solyc03g007790.3/Solyc02g079550.3/Solyc04g077280.3/Solyc07g063750.3/Solyc03g006770.4/Solyc09g009150.1/Solyc07g055690.1/Solyc07g063700.2	Solyc04g077270.4/Solyc09g075910.1/Solyc03g078360.1/Solyc02g079540.2/Solyc02g079570.4/Solyc09g075920.1/Solyc04g077340.3/Solyc04g058110.3/Solyc07g063770.3/Solyc07g053120.4/Solyc02g079710.4/Solyc02g079530.4/Solyc03g007790.3/Solyc02g079550.3/Solyc04g077280.3/Solyc07g063750.3/Solyc03g006770.4/Solyc09g009150.1/Solyc07g055690.1/Solyc07g063700.2	20	6	Solyc03g078360.1/Solyc07g063750.3/Solyc03g006770.4/Solyc09g009150.1/Solyc07g055690.1/Solyc07g063700.2	14	Solyc04g077270.4/Solyc09g075910.1/Solyc02g079540.2/Solyc02g079570.4/Solyc09g075920.1/Solyc04g077340.3/Solyc04g058110.3/Solyc07g063770.3/Solyc07g053120.4/Solyc02g079710.4/Solyc02g079530.4/Solyc03g007790.3/Solyc02g079550.3/Solyc04g077280.3
BP	GO:0048544	recognition of pollen	20/1232	55/6678	0.00125295	0.047111	Solyc04g077270.4/Solyc09g075910.1/Solyc03g078360.1/Solyc02g079540.2/Solyc02g079570.4/Solyc09g075920.1/Solyc04g077340.3/Solyc04g058110.3/Solyc07g063770.3/Solyc07g053120.4/Solyc02g079710.4/Solyc02g079530.4/Solyc03g007790.3/Solyc02g079550.3/Solyc04g077280.3/Solyc07g063750.3/Solyc03g006770.4/Solyc09g009150.1/Solyc07g055690.1/Solyc07g063700.2	Solyc04g077270.4/Solyc09g075910.1/Solyc03g078360.1/Solyc02g079540.2/Solyc02g079570.4/Solyc09g075920.1/Solyc04g077340.3/Solyc04g058110.3/Solyc07g063770.3/Solyc07g053120.4/Solyc02g079710.4/Solyc02g079530.4/Solyc03g007790.3/Solyc02g079550.3/Solyc04g077280.3/Solyc07g063750.3/Solyc03g006770.4/Solyc09g009150.1/Solyc07g055690.1/Solyc07g063700.2	20	6	Solyc03g078360.1/Solyc07g063750.3/Solyc03g006770.4/Solyc09g009150.1/Solyc07g055690.1/Solyc07g063700.2	14	Solyc04g077270.4/Solyc09g075910.1/Solyc02g079540.2/Solyc02g079570.4/Solyc09g075920.1/Solyc04g077340.3/Solyc04g058110.3/Solyc07g063770.3/Solyc07g053120.4/Solyc02g079710.4/Solyc02g079530.4/Solyc03g007790.3/Solyc02g079550.3/Solyc04g077280.3
BP	GO:0009719	response to endogenous stimulus	23/1232	72/6678	0.00399037	0.102757	Solyc09g008170.3/Solyc11g069190.2/Solyc02g084005.1/Solyc01g096340.3/Solyc09g008175.1/Solyc07g016180.3/Solyc01g096070.3/Solyc05g056040.3/Solyc06g053290.1/Solyc08g082630.3/Solyc06g072650.1/Solyc05g047460.3/Solyc04g081270.1/Solyc06g053260.1/Solyc01g110570.3/Solyc07g014620.1/Solyc04g081250.1/Solyc04g053010.1/Solyc08g079150.1/Solyc07g066560.1/Solyc05g025920.3/Solyc05g046320.1/Solyc03g097510.1	Solyc09g008170.3/Solyc11g069190.2/Solyc02g084005.1/Solyc01g096340.3/Solyc09g008175.1/Solyc07g016180.3/Solyc01g096070.3/Solyc05g056040.3/Solyc06g053290.1/Solyc08g082630.3/Solyc06g072650.1/Solyc05g047460.3/Solyc04g081270.1/Solyc06g053260.1/Solyc01g110570.3/Solyc07g014620.1/Solyc04g081250.1/Solyc04g053010.1/Solyc08g079150.1/Solyc07g066560.1/Solyc05g025920.3/Solyc05g046320.1/Solyc03g097510.1	23	8	Solyc09g008170.3/Solyc01g096340.3/Solyc09g008175.1/Solyc06g053290.1/Solyc06g072650.1/Solyc06g053260.1/Solyc07g014620.1/Solyc07g066560.1	15	Solyc11g069190.2/Solyc02g084005.1/Solyc07g016180.3/Solyc01g096070.3/Solyc05g056040.3/Solyc08g082630.3/Solyc05g047460.3/Solyc04g081270.1/Solyc01g110570.3/Solyc04g081250.1/Solyc04g053010.1/Solyc08g079150.1/Solyc05g025920.3/Solyc05g046320.1/Solyc03g097510.1
BP	GO:0009725	response to hormone	23/1232	72/6678	0.00399037	0.102757	Solyc09g008170.3/Solyc11g069190.2/Solyc02g084005.1/Solyc01g096340.3/Solyc09g008175.1/Solyc07g016180.3/Solyc01g096070.3/Solyc05g056040.3/Solyc06g053290.1/Solyc08g082630.3/Solyc06g072650.1/Solyc05g047460.3/Solyc04g081270.1/Solyc06g053260.1/Solyc01g110570.3/Solyc07g014620.1/Solyc04g081250.1/Solyc04g053010.1/Solyc08g079150.1/Solyc07g066560.1/Solyc05g025920.3/Solyc05g046320.1/Solyc03g097510.1	Solyc09g008170.3/Solyc11g069190.2/Solyc02g084005.1/Solyc01g096340.3/Solyc09g008175.1/Solyc07g016180.3/Solyc01g096070.3/Solyc05g056040.3/Solyc06g053290.1/Solyc08g082630.3/Solyc06g072650.1/Solyc05g047460.3/Solyc04g081270.1/Solyc06g053260.1/Solyc01g110570.3/Solyc07g014620.1/Solyc04g081250.1/Solyc04g053010.1/Solyc08g079150.1/Solyc07g066560.1/Solyc05g025920.3/Solyc05g046320.1/Solyc03g097510.1	23	8	Solyc09g008170.3/Solyc01g096340.3/Solyc09g008175.1/Solyc06g053290.1/Solyc06g072650.1/Solyc06g053260.1/Solyc07g014620.1/Solyc07g066560.1	15	Solyc11g069190.2/Solyc02g084005.1/Solyc07g016180.3/Solyc01g096070.3/Solyc05g056040.3/Solyc08g082630.3/Solyc05g047460.3/Solyc04g081270.1/Solyc01g110570.3/Solyc04g081250.1/Solyc04g053010.1/Solyc08g079150.1/Solyc05g025920.3/Solyc05g046320.1/Solyc03g097510.1
BP	GO:0010033	response to organic substance	23/1232	72/6678	0.00399037	0.102757	Solyc09g008170.3/Solyc11g069190.2/Solyc02g084005.1/Solyc01g096340.3/Solyc09g008175.1/Solyc07g016180.3/Solyc01g096070.3/Solyc05g056040.3/Solyc06g053290.1/Solyc08g082630.3/Solyc06g072650.1/Solyc05g047460.3/Solyc04g081270.1/Solyc06g053260.1/Solyc01g110570.3/Solyc07g014620.1/Solyc04g081250.1/Solyc04g053010.1/Solyc08g079150.1/Solyc07g066560.1/Solyc05g025920.3/Solyc05g046320.1/Solyc03g097510.1	Solyc09g008170.3/Solyc11g069190.2/Solyc02g084005.1/Solyc01g096340.3/Solyc09g008175.1/Solyc07g016180.3/Solyc01g096070.3/Solyc05g056040.3/Solyc06g053290.1/Solyc08g082630.3/Solyc06g072650.1/Solyc05g047460.3/Solyc04g081270.1/Solyc06g053260.1/Solyc01g110570.3/Solyc07g014620.1/Solyc04g081250.1/Solyc04g053010.1/Solyc08g079150.1/Solyc07g066560.1/Solyc05g025920.3/Solyc05g046320.1/Solyc03g097510.1	23	8	Solyc09g008170.3/Solyc01g096340.3/Solyc09g008175.1/Solyc06g053290.1/Solyc06g072650.1/Solyc06g053260.1/Solyc07g014620.1/Solyc07g066560.1	15	Solyc11g069190.2/Solyc02g084005.1/Solyc07g016180.3/Solyc01g096070.3/Solyc05g056040.3/Solyc08g082630.3/Solyc05g047460.3/Solyc04g081270.1/Solyc01g110570.3/Solyc04g081250.1/Solyc04g053010.1/Solyc08g079150.1/Solyc05g025920.3/Solyc05g046320.1/Solyc03g097510.1
BP	GO:0000003	reproduction	20/1232	60/6678	0.00409936	0.102757	Solyc04g077270.4/Solyc09g075910.1/Solyc03g078360.1/Solyc02g079540.2/Solyc02g079570.4/Solyc09g075920.1/Solyc04g077340.3/Solyc04g058110.3/Solyc07g063770.3/Solyc07g053120.4/Solyc02g079710.4/Solyc02g079530.4/Solyc03g007790.3/Solyc02g079550.3/Solyc04g077280.3/Solyc07g063750.3/Solyc03g006770.4/Solyc09g009150.1/Solyc07g055690.1/Solyc07g063700.2	Solyc04g077270.4/Solyc09g075910.1/Solyc03g078360.1/Solyc02g079540.2/Solyc02g079570.4/Solyc09g075920.1/Solyc04g077340.3/Solyc04g058110.3/Solyc07g063770.3/Solyc07g053120.4/Solyc02g079710.4/Solyc02g079530.4/Solyc03g007790.3/Solyc02g079550.3/Solyc04g077280.3/Solyc07g063750.3/Solyc03g006770.4/Solyc09g009150.1/Solyc07g055690.1/Solyc07g063700.2	20	6	Solyc03g078360.1/Solyc07g063750.3/Solyc03g006770.4/Solyc09g009150.1/Solyc07g055690.1/Solyc07g063700.2	14	Solyc04g077270.4/Solyc09g075910.1/Solyc02g079540.2/Solyc02g079570.4/Solyc09g075920.1/Solyc04g077340.3/Solyc04g058110.3/Solyc07g063770.3/Solyc07g053120.4/Solyc02g079710.4/Solyc02g079530.4/Solyc03g007790.3/Solyc02g079550.3/Solyc04g077280.3
BP	GO:0022414	reproductive process	20/1232	60/6678	0.00409936	0.102757	Solyc04g077270.4/Solyc09g075910.1/Solyc03g078360.1/Solyc02g079540.2/Solyc02g079570.4/Solyc09g075920.1/Solyc04g077340.3/Solyc04g058110.3/Solyc07g063770.3/Solyc07g053120.4/Solyc02g079710.4/Solyc02g079530.4/Solyc03g007790.3/Solyc02g079550.3/Solyc04g077280.3/Solyc07g063750.3/Solyc03g006770.4/Solyc09g009150.1/Solyc07g055690.1/Solyc07g063700.2	Solyc04g077270.4/Solyc09g075910.1/Solyc03g078360.1/Solyc02g079540.2/Solyc02g079570.4/Solyc09g075920.1/Solyc04g077340.3/Solyc04g058110.3/Solyc07g063770.3/Solyc07g053120.4/Solyc02g079710.4/Solyc02g079530.4/Solyc03g007790.3/Solyc02g079550.3/Solyc04g077280.3/Solyc07g063750.3/Solyc03g006770.4/Solyc09g009150.1/Solyc07g055690.1/Solyc07g063700.2	20	6	Solyc03g078360.1/Solyc07g063750.3/Solyc03g006770.4/Solyc09g009150.1/Solyc07g055690.1/Solyc07g063700.2	14	Solyc04g077270.4/Solyc09g075910.1/Solyc02g079540.2/Solyc02g079570.4/Solyc09g075920.1/Solyc04g077340.3/Solyc04g058110.3/Solyc07g063770.3/Solyc07g053120.4/Solyc02g079710.4/Solyc02g079530.4/Solyc03g007790.3/Solyc02g079550.3/Solyc04g077280.3
BP	GO:0006073	cellular glucan metabolic process	20/1232	63/6678	0.00756207	0.157963	Solyc04g071650.4/Solyc01g087210.3/Solyc01g081060.4/Solyc07g051820.3/Solyc03g031800.3/Solyc12g015770.3/Solyc09g008320.4/Solyc01g099630.4/Solyc02g091920.3/Solyc12g011023.1/Solyc07g009380.4/Solyc02g080160.4/Solyc04g072790.2/Solyc07g006860.3/Solyc07g052980.3/Solyc08g076080.3/Solyc07g055990.3/Solyc09g072820.4/Solyc08g082660.2/Solyc08g082650.2	Solyc04g071650.4/Solyc01g087210.3/Solyc01g081060.4/Solyc07g051820.3/Solyc03g031800.3/Solyc12g015770.3/Solyc09g008320.4/Solyc01g099630.4/Solyc02g091920.3/Solyc12g011023.1/Solyc07g009380.4/Solyc02g080160.4/Solyc04g072790.2/Solyc07g006860.3/Solyc07g052980.3/Solyc08g076080.3/Solyc07g055990.3/Solyc09g072820.4/Solyc08g082660.2/Solyc08g082650.2	20	3	Solyc01g081060.4/Solyc07g006860.3/Solyc08g076080.3	17	Solyc04g071650.4/Solyc01g087210.3/Solyc07g051820.3/Solyc03g031800.3/Solyc12g015770.3/Solyc09g008320.4/Solyc01g099630.4/Solyc02g091920.3/Solyc12g011023.1/Solyc07g009380.4/Solyc02g080160.4/Solyc04g072790.2/Solyc07g052980.3/Solyc07g055990.3/Solyc09g072820.4/Solyc08g082660.2/Solyc08g082650.2
BP	GO:0044042	glucan metabolic process	20/1232	63/6678	0.00756207	0.157963	Solyc04g071650.4/Solyc01g087210.3/Solyc01g081060.4/Solyc07g051820.3/Solyc03g031800.3/Solyc12g015770.3/Solyc09g008320.4/Solyc01g099630.4/Solyc02g091920.3/Solyc12g011023.1/Solyc07g009380.4/Solyc02g080160.4/Solyc04g072790.2/Solyc07g006860.3/Solyc07g052980.3/Solyc08g076080.3/Solyc07g055990.3/Solyc09g072820.4/Solyc08g082660.2/Solyc08g082650.2	Solyc04g071650.4/Solyc01g087210.3/Solyc01g081060.4/Solyc07g051820.3/Solyc03g031800.3/Solyc12g015770.3/Solyc09g008320.4/Solyc01g099630.4/Solyc02g091920.3/Solyc12g011023.1/Solyc07g009380.4/Solyc02g080160.4/Solyc04g072790.2/Solyc07g006860.3/Solyc07g052980.3/Solyc08g076080.3/Solyc07g055990.3/Solyc09g072820.4/Solyc08g082660.2/Solyc08g082650.2	20	3	Solyc01g081060.4/Solyc07g006860.3/Solyc08g076080.3	17	Solyc04g071650.4/Solyc01g087210.3/Solyc07g051820.3/Solyc03g031800.3/Solyc12g015770.3/Solyc09g008320.4/Solyc01g099630.4/Solyc02g091920.3/Solyc12g011023.1/Solyc07g009380.4/Solyc02g080160.4/Solyc04g072790.2/Solyc07g052980.3/Solyc07g055990.3/Solyc09g072820.4/Solyc08g082660.2/Solyc08g082650.2
BP	GO:0044264	cellular polysaccharide metabolic process	20/1232	63/6678	0.00756207	0.157963	Solyc04g071650.4/Solyc01g087210.3/Solyc01g081060.4/Solyc07g051820.3/Solyc03g031800.3/Solyc12g015770.3/Solyc09g008320.4/Solyc01g099630.4/Solyc02g091920.3/Solyc12g011023.1/Solyc07g009380.4/Solyc02g080160.4/Solyc04g072790.2/Solyc07g006860.3/Solyc07g052980.3/Solyc08g076080.3/Solyc07g055990.3/Solyc09g072820.4/Solyc08g082660.2/Solyc08g082650.2	Solyc04g071650.4/Solyc01g087210.3/Solyc01g081060.4/Solyc07g051820.3/Solyc03g031800.3/Solyc12g015770.3/Solyc09g008320.4/Solyc01g099630.4/Solyc02g091920.3/Solyc12g011023.1/Solyc07g009380.4/Solyc02g080160.4/Solyc04g072790.2/Solyc07g006860.3/Solyc07g052980.3/Solyc08g076080.3/Solyc07g055990.3/Solyc09g072820.4/Solyc08g082660.2/Solyc08g082650.2	20	3	Solyc01g081060.4/Solyc07g006860.3/Solyc08g076080.3	17	Solyc04g071650.4/Solyc01g087210.3/Solyc07g051820.3/Solyc03g031800.3/Solyc12g015770.3/Solyc09g008320.4/Solyc01g099630.4/Solyc02g091920.3/Solyc12g011023.1/Solyc07g009380.4/Solyc02g080160.4/Solyc04g072790.2/Solyc07g052980.3/Solyc07g055990.3/Solyc09g072820.4/Solyc08g082660.2/Solyc08g082650.2
BP	GO:0005975	carbohydrate metabolic process	100/1232	435/6678	0.00801757	0.158663	Solyc10g080210.2/Solyc12g009300.3/Solyc05g005080.3/Solyc09g010210.3/Solyc04g071650.4/Solyc01g008710.5.1/Solyc11g008720.3/Solyc04g081300.4/Solyc01g095470.3/Solyc10g083720.3/Solyc01g104950.4/Solyc01g067660.3/Solyc12g040640.2/Solyc01g087210.3/Solyc05g051850.3/Solyc01g081060.4/Solyc08g082250.3/Solyc07g051820.3/Solyc04g072850.4/Solyc07g064870.3/Solyc03g031800.3/Solyc12g095760.2/Solyc07g006500.3/Solyc0…	Solyc10g080210.2/Solyc12g009300.3/Solyc05g005080.3/Solyc09g010210.3/Solyc04g071650.4/Solyc01g008710.5.1/Solyc11g008720.3/Solyc04g081300.4/Solyc01g095470.3/Solyc10g083720.3/Solyc01g104950.4/Solyc01g067660.3/Solyc12g040640.2/Solyc01g087210.3/Solyc05g051850.3/Solyc01g081060.4/Solyc08g082250.3/Solyc07g051820.3/Solyc04g072850.4/Solyc07g064870.3/Solyc03g031800.3/Solyc12g095760.2/Solyc07g006500.3/Solyc0…	100	31	Solyc10g080210.2/Solyc09g010210.3/Solyc01g008710.5.1/Solyc11g008720.3/Solyc01g095470.3/Solyc10g083720.3/Solyc01g104950.4/Solyc01g067660.3/Solyc01g081060.4/Solyc08g082250.3/Solyc07g006500.3/Solyc03g098290.4/Solyc04g016470.4/Solyc01g081610.3/Solyc04g015530.3/Solyc10g079860.2/Solyc06g060170.3/Solyc06g064520.4/Solyc05g050130.4/Solyc12g013770.3/Solyc07g006860.3/Solyc08g076080.3/Solyc10g047030.3/novel.…	69	Solyc12g009300.3/Solyc05g005080.3/Solyc04g071650.4/Solyc04g081300.4/Solyc12g040640.2/Solyc01g087210.3/Solyc05g051850.3/Solyc07g051820.3/Solyc04g072850.4/Solyc07g064870.3/Solyc03g031800.3/Solyc12g095760.2/Solyc04g016330.3/Solyc12g055840.2/Solyc12g015770.3/Solyc02g069670.4/Solyc09g009190.4/Solyc03g117490.4/Solyc04g064900.1/Solyc04g053120.3/Solyc07g049300.3/Solyc11g008810.2/Solyc09g008320.4/Solyc01g…
BP	GO:0044262	cellular carbohydrate metabolic process	29/1232	102/6678	0.00860586	0.16179	Solyc12g009300.3/Solyc04g071650.4/Solyc01g087210.3/Solyc05g051850.3/Solyc01g081060.4/Solyc07g051820.3/Solyc03g031800.3/Solyc07g006500.3/Solyc03g098290.4/Solyc12g015770.3/Solyc09g008320.4/Solyc01g099630.4/Solyc02g091920.3/Solyc12g011023.1/Solyc07g009380.4/Solyc02g080160.4/Solyc04g072790.2/Solyc09g092130.3/Solyc02g071590.3/Solyc07g006860.3/Solyc07g052980.3/Solyc08g076080.3/Solyc12g008650.2/Solyc07g…	Solyc12g009300.3/Solyc04g071650.4/Solyc01g087210.3/Solyc05g051850.3/Solyc01g081060.4/Solyc07g051820.3/Solyc03g031800.3/Solyc07g006500.3/Solyc03g098290.4/Solyc12g015770.3/Solyc09g008320.4/Solyc01g099630.4/Solyc02g091920.3/Solyc12g011023.1/Solyc07g009380.4/Solyc02g080160.4/Solyc04g072790.2/Solyc09g092130.3/Solyc02g071590.3/Solyc07g006860.3/Solyc07g052980.3/Solyc08g076080.3/Solyc12g008650.2/Solyc07g…	29	6	Solyc01g081060.4/Solyc07g006500.3/Solyc03g098290.4/Solyc07g006860.3/Solyc08g076080.3/novel.492	23	Solyc12g009300.3/Solyc04g071650.4/Solyc01g087210.3/Solyc05g051850.3/Solyc07g051820.3/Solyc03g031800.3/Solyc12g015770.3/Solyc09g008320.4/Solyc01g099630.4/Solyc02g091920.3/Solyc12g011023.1/Solyc07g009380.4/Solyc02g080160.4/Solyc04g072790.2/Solyc09g092130.3/Solyc02g071590.3/Solyc07g052980.3/Solyc12g008650.2/Solyc07g055990.3/Solyc03g083960.3/Solyc09g072820.4/Solyc08g082660.2/Solyc08g082650.2
BP	GO:0009733	response to auxin	17/1232	52/6678	0.00968602	0.173426	Solyc09g008170.3/Solyc02g084005.1/Solyc01g096340.3/Solyc09g008175.1/Solyc06g053290.1/Solyc06g072650.1/Solyc04g081270.1/Solyc06g053260.1/Solyc01g110570.3/Solyc07g014620.1/Solyc04g081250.1/Solyc04g053010.1/Solyc08g079150.1/Solyc07g066560.1/Solyc05g025920.3/Solyc05g046320.1/Solyc03g097510.1	Solyc09g008170.3/Solyc02g084005.1/Solyc01g096340.3/Solyc09g008175.1/Solyc06g053290.1/Solyc06g072650.1/Solyc04g081270.1/Solyc06g053260.1/Solyc01g110570.3/Solyc07g014620.1/Solyc04g081250.1/Solyc04g053010.1/Solyc08g079150.1/Solyc07g066560.1/Solyc05g025920.3/Solyc05g046320.1/Solyc03g097510.1	17	8	Solyc09g008170.3/Solyc01g096340.3/Solyc09g008175.1/Solyc06g053290.1/Solyc06g072650.1/Solyc06g053260.1/Solyc07g014620.1/Solyc07g066560.1	9	Solyc02g084005.1/Solyc04g081270.1/Solyc01g110570.3/Solyc04g081250.1/Solyc04g053010.1/Solyc08g079150.1/Solyc05g025920.3/Solyc05g046320.1/Solyc03g097510.1
BP	GO:0005976	polysaccharide metabolic process	21/1232	71/6678	0.0148558	0.253899	Solyc04g071650.4/Solyc01g067660.3/Solyc01g087210.3/Solyc01g081060.4/Solyc07g051820.3/Solyc03g031800.3/Solyc12g015770.3/Solyc09g008320.4/Solyc01g099630.4/Solyc02g091920.3/Solyc12g011023.1/Solyc07g009380.4/Solyc02g080160.4/Solyc04g072790.2/Solyc07g006860.3/Solyc07g052980.3/Solyc08g076080.3/Solyc07g055990.3/Solyc09g072820.4/Solyc08g082660.2/Solyc08g082650.2	Solyc04g071650.4/Solyc01g067660.3/Solyc01g087210.3/Solyc01g081060.4/Solyc07g051820.3/Solyc03g031800.3/Solyc12g015770.3/Solyc09g008320.4/Solyc01g099630.4/Solyc02g091920.3/Solyc12g011023.1/Solyc07g009380.4/Solyc02g080160.4/Solyc04g072790.2/Solyc07g006860.3/Solyc07g052980.3/Solyc08g076080.3/Solyc07g055990.3/Solyc09g072820.4/Solyc08g082660.2/Solyc08g082650.2	21	4	Solyc01g067660.3/Solyc01g081060.4/Solyc07g006860.3/Solyc08g076080.3	17	Solyc04g071650.4/Solyc01g087210.3/Solyc07g051820.3/Solyc03g031800.3/Solyc12g015770.3/Solyc09g008320.4/Solyc01g099630.4/Solyc02g091920.3/Solyc12g011023.1/Solyc07g009380.4/Solyc02g080160.4/Solyc04g072790.2/Solyc07g052980.3/Solyc07g055990.3/Solyc09g072820.4/Solyc08g082660.2/Solyc08g082650.2
BP	GO:0006979	response to oxidative stress	23/1232	83/6678	0.0242978	0.397217	Solyc02g079500.4/Solyc02g087110.3/Solyc08g080940.3/Solyc01g006290.4/Solyc02g079510.3/Solyc03g006700.3/Solyc04g071890.3/Solyc03g119060.3/Solyc04g064690.4/Solyc01g104860.3/Solyc07g052550.2/Solyc02g094180.3/Solyc01g105070.3/Solyc11g010120.2/Solyc04g071900.4/Solyc10g076240.3/Solyc03g080150.3/Solyc03g044100.4/Solyc02g083480.3/Solyc02g064970.4/Solyc05g046020.3/Solyc02g092580.3/Solyc10g047110.2	Solyc02g079500.4/Solyc02g087110.3/Solyc08g080940.3/Solyc01g006290.4/Solyc02g079510.3/Solyc03g006700.3/Solyc04g071890.3/Solyc03g119060.3/Solyc04g064690.4/Solyc01g104860.3/Solyc07g052550.2/Solyc02g094180.3/Solyc01g105070.3/Solyc11g010120.2/Solyc04g071900.4/Solyc10g076240.3/Solyc03g080150.3/Solyc03g044100.4/Solyc02g083480.3/Solyc02g064970.4/Solyc05g046020.3/Solyc02g092580.3/Solyc10g047110.2	23	8	Solyc02g087110.3/Solyc08g080940.3/Solyc01g006290.4/Solyc03g006700.3/Solyc07g052550.2/Solyc02g094180.3/Solyc03g080150.3/Solyc02g083480.3	15	Solyc02g079500.4/Solyc02g079510.3/Solyc04g071890.3/Solyc03g119060.3/Solyc04g064690.4/Solyc01g104860.3/Solyc01g105070.3/Solyc11g010120.2/Solyc04g071900.4/Solyc10g076240.3/Solyc03g044100.4/Solyc02g064970.4/Solyc05g046020.3/Solyc02g092580.3/Solyc10g047110.2
BP	GO:0032501	multicellular organismal process	21/1232	79/6678	0.0464095	0.727083	Solyc04g077270.4/Solyc09g075910.1/Solyc03g078360.1/Solyc02g079540.2/Solyc02g079570.4/Solyc09g075920.1/Solyc04g077340.3/Solyc04g058110.3/Solyc08g079100.3/Solyc07g063770.3/Solyc07g053120.4/Solyc02g079710.4/Solyc02g079530.4/Solyc03g007790.3/Solyc02g079550.3/Solyc04g077280.3/Solyc07g063750.3/Solyc03g006770.4/Solyc09g009150.1/Solyc07g055690.1/Solyc07g063700.2	Solyc04g077270.4/Solyc09g075910.1/Solyc03g078360.1/Solyc02g079540.2/Solyc02g079570.4/Solyc09g075920.1/Solyc04g077340.3/Solyc04g058110.3/Solyc08g079100.3/Solyc07g063770.3/Solyc07g053120.4/Solyc02g079710.4/Solyc02g079530.4/Solyc03g007790.3/Solyc02g079550.3/Solyc04g077280.3/Solyc07g063750.3/Solyc03g006770.4/Solyc09g009150.1/Solyc07g055690.1/Solyc07g063700.2	21	6	Solyc03g078360.1/Solyc07g063750.3/Solyc03g006770.4/Solyc09g009150.1/Solyc07g055690.1/Solyc07g063700.2	15	Solyc04g077270.4/Solyc09g075910.1/Solyc02g079540.2/Solyc02g079570.4/Solyc09g075920.1/Solyc04g077340.3/Solyc04g058110.3/Solyc08g079100.3/Solyc07g063770.3/Solyc07g053120.4/Solyc02g079710.4/Solyc02g079530.4/Solyc03g007790.3/Solyc02g079550.3/Solyc04g077280.3
BP	GO:0007154	cell communication	49/1232	212/6678	0.0483942	0.727849	Solyc08g077230.3/Solyc12g010130.1/Solyc09g075440.4/Solyc04g077270.4/Solyc06g053710.3/Solyc06g082440.1/Solyc12g096900.2/Solyc09g075910.1/Solyc01g014840.3/Solyc03g078360.1/Solyc02g083670.4/Solyc02g079540.2/Solyc02g079570.4/Solyc04g007320.3/Solyc06g007440.4/Solyc01g008130.4/Solyc05g047600.4/Solyc10g076710.3/Solyc01g096360.3/Solyc09g075920.1/Solyc04g077340.3/Solyc04g058110.3/Solyc09g007710.3/Solyc12g…	Solyc08g077230.3/Solyc12g010130.1/Solyc09g075440.4/Solyc04g077270.4/Solyc06g053710.3/Solyc06g082440.1/Solyc12g096900.2/Solyc09g075910.1/Solyc01g014840.3/Solyc03g078360.1/Solyc02g083670.4/Solyc02g079540.2/Solyc02g079570.4/Solyc04g007320.3/Solyc06g007440.4/Solyc01g008130.4/Solyc05g047600.4/Solyc10g076710.3/Solyc01g096360.3/Solyc09g075920.1/Solyc04g077340.3/Solyc04g058110.3/Solyc09g007710.3/Solyc12g…	49	11	Solyc08g077230.3/Solyc12g010130.1/Solyc09g075440.4/Solyc06g053710.3/Solyc03g078360.1/Solyc08g067310.1/Solyc07g063750.3/Solyc03g006770.4/Solyc09g009150.1/Solyc07g055690.1/Solyc07g063700.2	38	Solyc04g077270.4/Solyc06g082440.1/Solyc12g096900.2/Solyc09g075910.1/Solyc01g014840.3/Solyc02g083670.4/Solyc02g079540.2/Solyc02g079570.4/Solyc04g007320.3/Solyc06g007440.4/Solyc01g008130.4/Solyc05g047600.4/Solyc10g076710.3/Solyc01g096360.3/Solyc09g075920.1/Solyc04g077340.3/Solyc04g058110.3/Solyc09g007710.3/Solyc12g097000.2/Solyc01g102880.3/Solyc07g063770.3/Solyc07g053120.4/Solyc02g079710.4/Solyc02g…
BP	GO:0030243	cellulose metabolic process	8/1232	24/6678	0.05972	0.831656	Solyc04g071650.4/Solyc01g087210.3/Solyc07g051820.3/Solyc12g015770.3/Solyc04g072790.2/Solyc09g072820.4/Solyc08g082660.2/Solyc08g082650.2	Solyc04g071650.4/Solyc01g087210.3/Solyc07g051820.3/Solyc12g015770.3/Solyc04g072790.2/Solyc09g072820.4/Solyc08g082660.2/Solyc08g082650.2	8	0		8	Solyc04g071650.4/Solyc01g087210.3/Solyc07g051820.3/Solyc12g015770.3/Solyc04g072790.2/Solyc09g072820.4/Solyc08g082660.2/Solyc08g082650.2
BP	GO:0030244	cellulose biosynthetic process	8/1232	24/6678	0.05972	0.831656	Solyc04g071650.4/Solyc01g087210.3/Solyc07g051820.3/Solyc12g015770.3/Solyc04g072790.2/Solyc09g072820.4/Solyc08g082660.2/Solyc08g082650.2	Solyc04g071650.4/Solyc01g087210.3/Solyc07g051820.3/Solyc12g015770.3/Solyc04g072790.2/Solyc09g072820.4/Solyc08g082660.2/Solyc08g082650.2	8	0		8	Solyc04g071650.4/Solyc01g087210.3/Solyc07g051820.3/Solyc12g015770.3/Solyc04g072790.2/Solyc09g072820.4/Solyc08g082660.2/Solyc08g082650.2
BP	GO:0071554	cell wall organization or biogenesis	19/1232	74/6678	0.075977	1	Solyc09g098540.3/Solyc03g123630.4/Solyc02g082920.4/Solyc06g009190.4/Solyc02g065765.1/Solyc07g064180.4/Solyc07g017600.3/Solyc01g065530.3/Solyc12g098340.2/Solyc03g083360.3/Solyc10g055800.2/Solyc03g070440.4/Solyc06g051960.3/Solyc09g091730.4/Solyc05g047590.4/Solyc03g114890.4/Solyc04g072000.4/Solyc03g078090.4/Solyc06g061210.4	Solyc09g098540.3/Solyc03g123630.4/Solyc02g082920.4/Solyc06g009190.4/Solyc02g065765.1/Solyc07g064180.4/Solyc07g017600.3/Solyc01g065530.3/Solyc12g098340.2/Solyc03g083360.3/Solyc10g055800.2/Solyc03g070440.4/Solyc06g051960.3/Solyc09g091730.4/Solyc05g047590.4/Solyc03g114890.4/Solyc04g072000.4/Solyc03g078090.4/Solyc06g061210.4	19	6	Solyc02g082920.4/Solyc01g065530.3/Solyc10g055800.2/Solyc03g114890.4/Solyc04g072000.4/Solyc06g061210.4	13	Solyc09g098540.3/Solyc03g123630.4/Solyc06g009190.4/Solyc02g065765.1/Solyc07g064180.4/Solyc07g017600.3/Solyc12g098340.2/Solyc03g083360.3/Solyc03g070440.4/Solyc06g051960.3/Solyc09g091730.4/Solyc05g047590.4/Solyc03g078090.4
BP	GO:0006952	defense response	14/1232	52/6678	0.084653	1	Solyc04g150102.1/Solyc09g090980.3/Solyc01g097240.3/Solyc06g010030.4/Solyc09g090990.2/Solyc09g091000.4/Solyc07g008710.3/Solyc01g097280.2/Solyc06g007860.1/Solyc04g150104.1/Solyc09g014550.3/Solyc01g102520.4/Solyc02g077570.3/Solyc09g005500.3	Solyc04g150102.1/Solyc09g090980.3/Solyc01g097240.3/Solyc06g010030.4/Solyc09g090990.2/Solyc09g091000.4/Solyc07g008710.3/Solyc01g097280.2/Solyc06g007860.1/Solyc04g150104.1/Solyc09g014550.3/Solyc01g102520.4/Solyc02g077570.3/Solyc09g005500.3	14	4	Solyc01g097240.3/Solyc09g090990.2/Solyc09g091000.4/Solyc01g097280.2	10	Solyc04g150102.1/Solyc09g090980.3/Solyc06g010030.4/Solyc07g008710.3/Solyc06g007860.1/Solyc04g150104.1/Solyc09g014550.3/Solyc01g102520.4/Solyc02g077570.3/Solyc09g005500.3
BP	GO:0009060	aerobic respiration	4/1232	10/6678	0.0950066	1	Solyc04g006970.4/Solyc09g075450.3/Solyc10g007290.4/Solyc00g500250.1	Solyc04g006970.4/Solyc09g075450.3/Solyc10g007290.4/Solyc00g500250.1	4	2	Solyc09g075450.3/Solyc00g500250.1	2	Solyc04g006970.4/Solyc10g007290.4
BP	GO:1901136	carbohydrate derivative catabolic process	6/1232	18/6678	0.0976315	1	Solyc09g098540.3/Solyc02g082920.4/Solyc04g016330.3/Solyc10g055800.2/Solyc02g067930.3/Solyc04g072000.4	Solyc09g098540.3/Solyc02g082920.4/Solyc04g016330.3/Solyc10g055800.2/Solyc02g067930.3/Solyc04g072000.4	6	3	Solyc02g082920.4/Solyc10g055800.2/Solyc04g072000.4	3	Solyc09g098540.3/Solyc04g016330.3/Solyc02g067930.3
BP	GO:0006633	fatty acid biosynthetic process	8/1232	27/6678	0.108854	1	Solyc03g097470.3/Solyc12g056940.2/Solyc11g072990.1/Solyc02g085870.3/Solyc03g005320.3/Solyc10g009240.3/Solyc05g009270.4/Solyc02g063140.4	Solyc03g097470.3/Solyc12g056940.2/Solyc11g072990.1/Solyc02g085870.3/Solyc03g005320.3/Solyc10g009240.3/Solyc05g009270.4/Solyc02g063140.4	8	4	Solyc03g097470.3/Solyc12g056940.2/Solyc03g005320.3/Solyc10g009240.3	4	Solyc11g072990.1/Solyc02g085870.3/Solyc05g009270.4/Solyc02g063140.4
BP	GO:0006694	steroid biosynthetic process	4/1232	11/6678	0.128337	1	Solyc01g111830.3/Solyc10g018140.2/Solyc04g082750.3/Solyc02g086770.3	Solyc01g111830.3/Solyc10g018140.2/Solyc04g082750.3/Solyc02g086770.3	4	1	Solyc10g018140.2	3	Solyc01g111830.3/Solyc04g082750.3/Solyc02g086770.3
BP	GO:0042546	cell wall biogenesis	5/1232	16/6678	0.157335	1	Solyc02g065765.1/Solyc01g065530.3/Solyc03g070440.4/Solyc03g114890.4/Solyc06g061210.4	Solyc02g065765.1/Solyc01g065530.3/Solyc03g070440.4/Solyc03g114890.4/Solyc06g061210.4	5	3	Solyc01g065530.3/Solyc03g114890.4/Solyc06g061210.4	2	Solyc02g065765.1/Solyc03g070440.4
BP	GO:0006022	aminoglycan metabolic process	4/1232	12/6678	0.165725	1	Solyc09g098540.3/Solyc02g082920.4/Solyc10g055800.2/Solyc04g072000.4	Solyc09g098540.3/Solyc02g082920.4/Solyc10g055800.2/Solyc04g072000.4	4	3	Solyc02g082920.4/Solyc10g055800.2/Solyc04g072000.4	1	Solyc09g098540.3
BP	GO:0006026	aminoglycan catabolic process	4/1232	12/6678	0.165725	1	Solyc09g098540.3/Solyc02g082920.4/Solyc10g055800.2/Solyc04g072000.4	Solyc09g098540.3/Solyc02g082920.4/Solyc10g055800.2/Solyc04g072000.4	4	3	Solyc02g082920.4/Solyc10g055800.2/Solyc04g072000.4	1	Solyc09g098540.3
BP	GO:0006030	chitin metabolic process	4/1232	12/6678	0.165725	1	Solyc09g098540.3/Solyc02g082920.4/Solyc10g055800.2/Solyc04g072000.4	Solyc09g098540.3/Solyc02g082920.4/Solyc10g055800.2/Solyc04g072000.4	4	3	Solyc02g082920.4/Solyc10g055800.2/Solyc04g072000.4	1	Solyc09g098540.3
BP	GO:0006032	chitin catabolic process	4/1232	12/6678	0.165725	1	Solyc09g098540.3/Solyc02g082920.4/Solyc10g055800.2/Solyc04g072000.4	Solyc09g098540.3/Solyc02g082920.4/Solyc10g055800.2/Solyc04g072000.4	4	3	Solyc02g082920.4/Solyc10g055800.2/Solyc04g072000.4	1	Solyc09g098540.3
BP	GO:0006040	amino sugar metabolic process	4/1232	12/6678	0.165725	1	Solyc09g098540.3/Solyc02g082920.4/Solyc10g055800.2/Solyc04g072000.4	Solyc09g098540.3/Solyc02g082920.4/Solyc10g055800.2/Solyc04g072000.4	4	3	Solyc02g082920.4/Solyc10g055800.2/Solyc04g072000.4	1	Solyc09g098540.3
BP	GO:0008202	steroid metabolic process	4/1232	12/6678	0.165725	1	Solyc01g111830.3/Solyc10g018140.2/Solyc04g082750.3/Solyc02g086770.3	Solyc01g111830.3/Solyc10g018140.2/Solyc04g082750.3/Solyc02g086770.3	4	1	Solyc10g018140.2	3	Solyc01g111830.3/Solyc04g082750.3/Solyc02g086770.3
BP	GO:0016998	cell wall macromolecule catabolic process	4/1232	12/6678	0.165725	1	Solyc09g098540.3/Solyc02g082920.4/Solyc10g055800.2/Solyc04g072000.4	Solyc09g098540.3/Solyc02g082920.4/Solyc10g055800.2/Solyc04g072000.4	4	3	Solyc02g082920.4/Solyc10g055800.2/Solyc04g072000.4	1	Solyc09g098540.3
BP	GO:0044036	cell wall macromolecule metabolic process	4/1232	12/6678	0.165725	1	Solyc09g098540.3/Solyc02g082920.4/Solyc10g055800.2/Solyc04g072000.4	Solyc09g098540.3/Solyc02g082920.4/Solyc10g055800.2/Solyc04g072000.4	4	3	Solyc02g082920.4/Solyc10g055800.2/Solyc04g072000.4	1	Solyc09g098540.3
BP	GO:0046348	amino sugar catabolic process	4/1232	12/6678	0.165725	1	Solyc09g098540.3/Solyc02g082920.4/Solyc10g055800.2/Solyc04g072000.4	Solyc09g098540.3/Solyc02g082920.4/Solyc10g055800.2/Solyc04g072000.4	4	3	Solyc02g082920.4/Solyc10g055800.2/Solyc04g072000.4	1	Solyc09g098540.3
BP	GO:1901071	glucosamine-containing compound metabolic process	4/1232	12/6678	0.165725	1	Solyc09g098540.3/Solyc02g082920.4/Solyc10g055800.2/Solyc04g072000.4	Solyc09g098540.3/Solyc02g082920.4/Solyc10g055800.2/Solyc04g072000.4	4	3	Solyc02g082920.4/Solyc10g055800.2/Solyc04g072000.4	1	Solyc09g098540.3
BP	GO:1901072	glucosamine-containing compound catabolic process	4/1232	12/6678	0.165725	1	Solyc09g098540.3/Solyc02g082920.4/Solyc10g055800.2/Solyc04g072000.4	Solyc09g098540.3/Solyc02g082920.4/Solyc10g055800.2/Solyc04g072000.4	4	3	Solyc02g082920.4/Solyc10g055800.2/Solyc04g072000.4	1	Solyc09g098540.3
BP	GO:0016567	protein ubiquitination	14/1232	59/6678	0.186638	1	Solyc06g076040.3/Solyc02g085140.4/Solyc04g008100.3/Solyc07g020870.3/Solyc03g034020.4/Solyc01g007040.4/Solyc09g083060.4/Solyc05g010650.3/Solyc03g093450.3/Solyc04g057940.4/Solyc01g007020.4/Solyc01g007000.4/Solyc06g074140.1/Solyc11g006030.1	Solyc06g076040.3/Solyc02g085140.4/Solyc04g008100.3/Solyc07g020870.3/Solyc03g034020.4/Solyc01g007040.4/Solyc09g083060.4/Solyc05g010650.3/Solyc03g093450.3/Solyc04g057940.4/Solyc01g007020.4/Solyc01g007000.4/Solyc06g074140.1/Solyc11g006030.1	14	1	Solyc11g006030.1	13	Solyc06g076040.3/Solyc02g085140.4/Solyc04g008100.3/Solyc07g020870.3/Solyc03g034020.4/Solyc01g007040.4/Solyc09g083060.4/Solyc05g010650.3/Solyc03g093450.3/Solyc04g057940.4/Solyc01g007020.4/Solyc01g007000.4/Solyc06g074140.1
BP	GO:0032446	protein modification by small protein conjugation	14/1232	60/6678	0.20471	1	Solyc06g076040.3/Solyc02g085140.4/Solyc04g008100.3/Solyc07g020870.3/Solyc03g034020.4/Solyc01g007040.4/Solyc09g083060.4/Solyc05g010650.3/Solyc03g093450.3/Solyc04g057940.4/Solyc01g007020.4/Solyc01g007000.4/Solyc06g074140.1/Solyc11g006030.1	Solyc06g076040.3/Solyc02g085140.4/Solyc04g008100.3/Solyc07g020870.3/Solyc03g034020.4/Solyc01g007040.4/Solyc09g083060.4/Solyc05g010650.3/Solyc03g093450.3/Solyc04g057940.4/Solyc01g007020.4/Solyc01g007000.4/Solyc06g074140.1/Solyc11g006030.1	14	1	Solyc11g006030.1	13	Solyc06g076040.3/Solyc02g085140.4/Solyc04g008100.3/Solyc07g020870.3/Solyc03g034020.4/Solyc01g007040.4/Solyc09g083060.4/Solyc05g010650.3/Solyc03g093450.3/Solyc04g057940.4/Solyc01g007020.4/Solyc01g007000.4/Solyc06g074140.1
BP	GO:0045229	external encapsulating structure organization	14/1232	60/6678	0.20471	1	Solyc03g123630.4/Solyc06g009190.4/Solyc02g065765.1/Solyc07g064180.4/Solyc07g017600.3/Solyc01g065530.3/Solyc12g098340.2/Solyc03g083360.3/Solyc03g070440.4/Solyc06g051960.3/Solyc09g091730.4/Solyc05g047590.4/Solyc03g114890.4/Solyc03g078090.4	Solyc03g123630.4/Solyc06g009190.4/Solyc02g065765.1/Solyc07g064180.4/Solyc07g017600.3/Solyc01g065530.3/Solyc12g098340.2/Solyc03g083360.3/Solyc03g070440.4/Solyc06g051960.3/Solyc09g091730.4/Solyc05g047590.4/Solyc03g114890.4/Solyc03g078090.4	14	2	Solyc01g065530.3/Solyc03g114890.4	12	Solyc03g123630.4/Solyc06g009190.4/Solyc02g065765.1/Solyc07g064180.4/Solyc07g017600.3/Solyc12g098340.2/Solyc03g083360.3/Solyc03g070440.4/Solyc06g051960.3/Solyc09g091730.4/Solyc05g047590.4/Solyc03g078090.4
BP	GO:0071555	cell wall organization	14/1232	60/6678	0.20471	1	Solyc03g123630.4/Solyc06g009190.4/Solyc02g065765.1/Solyc07g064180.4/Solyc07g017600.3/Solyc01g065530.3/Solyc12g098340.2/Solyc03g083360.3/Solyc03g070440.4/Solyc06g051960.3/Solyc09g091730.4/Solyc05g047590.4/Solyc03g114890.4/Solyc03g078090.4	Solyc03g123630.4/Solyc06g009190.4/Solyc02g065765.1/Solyc07g064180.4/Solyc07g017600.3/Solyc01g065530.3/Solyc12g098340.2/Solyc03g083360.3/Solyc03g070440.4/Solyc06g051960.3/Solyc09g091730.4/Solyc05g047590.4/Solyc03g114890.4/Solyc03g078090.4	14	2	Solyc01g065530.3/Solyc03g114890.4	12	Solyc03g123630.4/Solyc06g009190.4/Solyc02g065765.1/Solyc07g064180.4/Solyc07g017600.3/Solyc12g098340.2/Solyc03g083360.3/Solyc03g070440.4/Solyc06g051960.3/Solyc09g091730.4/Solyc05g047590.4/Solyc03g078090.4
BP	GO:0006950	response to stress	47/1232	227/6678	0.208765	1	Solyc02g079500.4/Solyc04g150102.1/Solyc09g090980.3/Solyc02g087110.3/Solyc10g083630.2/Solyc01g097240.3/Solyc08g080940.3/Solyc01g006290.4/Solyc02g079510.3/Solyc09g084440.2/Solyc03g006700.3/Solyc04g071890.3/Solyc03g119060.3/Solyc06g010030.4/Solyc04g064690.4/Solyc10g005210.4/Solyc01g104860.3/Solyc07g052550.2/Solyc02g094180.3/Solyc01g105070.3/Solyc11g010120.2/Solyc04g071900.4/Solyc09g090990.2/Solyc09g…	Solyc02g079500.4/Solyc04g150102.1/Solyc09g090980.3/Solyc02g087110.3/Solyc10g083630.2/Solyc01g097240.3/Solyc08g080940.3/Solyc01g006290.4/Solyc02g079510.3/Solyc09g084440.2/Solyc03g006700.3/Solyc04g071890.3/Solyc03g119060.3/Solyc06g010030.4/Solyc04g064690.4/Solyc10g005210.4/Solyc01g104860.3/Solyc07g052550.2/Solyc02g094180.3/Solyc01g105070.3/Solyc11g010120.2/Solyc04g071900.4/Solyc09g090990.2/Solyc09g…	47	13	Solyc02g087110.3/Solyc10g083630.2/Solyc01g097240.3/Solyc08g080940.3/Solyc01g006290.4/Solyc03g006700.3/Solyc07g052550.2/Solyc02g094180.3/Solyc09g090990.2/Solyc09g091000.4/Solyc03g080150.3/Solyc02g083480.3/Solyc01g097280.2	34	Solyc02g079500.4/Solyc04g150102.1/Solyc09g090980.3/Solyc02g079510.3/Solyc09g084440.2/Solyc04g071890.3/Solyc03g119060.3/Solyc06g010030.4/Solyc04g064690.4/Solyc10g005210.4/Solyc01g104860.3/Solyc01g105070.3/Solyc11g010120.2/Solyc04g071900.4/Solyc10g076240.3/Solyc03g044100.4/Solyc08g007330.3/Solyc02g064970.4/Solyc12g010050.2/Solyc07g008710.3/Solyc09g084470.3/Solyc04g079990.4/Solyc07g055900.1/Solyc05g…
BP	GO:0006629	lipid metabolic process	60/1232	298/6678	0.24237	1	Solyc01g088400.4/Solyc04g079960.1/Solyc01g067890.4/Solyc03g097470.3/Solyc11g065530.1/Solyc01g111250.3/Solyc03g005020.3/Solyc09g065240.3/Solyc11g006270.2/Solyc12g056940.2/Solyc04g054890.3/Solyc06g071280.4/Solyc05g051850.3/Solyc01g111260.2/Solyc02g089150.4/Solyc01g111830.3/Solyc11g072990.1/Solyc07g064660.1/Solyc08g080170.3/Solyc01g009870.3/Solyc02g085870.3/Solyc02g067660.4/Solyc08g068390.3/Solyc02g…	Solyc01g088400.4/Solyc04g079960.1/Solyc01g067890.4/Solyc03g097470.3/Solyc11g065530.1/Solyc01g111250.3/Solyc03g005020.3/Solyc09g065240.3/Solyc11g006270.2/Solyc12g056940.2/Solyc04g054890.3/Solyc06g071280.4/Solyc05g051850.3/Solyc01g111260.2/Solyc02g089150.4/Solyc01g111830.3/Solyc11g072990.1/Solyc07g064660.1/Solyc08g080170.3/Solyc01g009870.3/Solyc02g085870.3/Solyc02g067660.4/Solyc08g068390.3/Solyc02g…	60	20	Solyc01g088400.4/Solyc04g079960.1/Solyc01g067890.4/Solyc03g097470.3/Solyc11g065530.1/Solyc01g111250.3/Solyc03g005020.3/Solyc11g006270.2/Solyc12g056940.2/Solyc04g054890.3/Solyc02g089150.4/Solyc07g064660.1/Solyc02g094040.3/Solyc06g007140.4/Solyc10g018140.2/Solyc03g005320.3/Solyc01g095960.4/Solyc10g009240.3/Solyc12g100270.2/Solyc11g006290.2	40	Solyc09g065240.3/Solyc06g071280.4/Solyc05g051850.3/Solyc01g111260.2/Solyc01g111830.3/Solyc11g072990.1/Solyc08g080170.3/Solyc01g009870.3/Solyc02g085870.3/Solyc02g067660.4/Solyc08g068390.3/Solyc02g077160.3/Solyc02g032940.4/Solyc07g055160.4/Solyc10g080690.2/Solyc10g076710.3/Solyc12g010590.3/Solyc09g065890.4/Solyc04g082750.3/Solyc03g058430.3/Solyc02g093210.3/Solyc01g091320.3/Solyc06g060870.1/Solyc06g…
BP	GO:0009832	plant-type cell wall biogenesis	4/1232	14/6678	0.24952	1	Solyc02g065765.1/Solyc01g065530.3/Solyc03g070440.4/Solyc03g114890.4	Solyc02g065765.1/Solyc01g065530.3/Solyc03g070440.4/Solyc03g114890.4	4	2	Solyc01g065530.3/Solyc03g114890.4	2	Solyc02g065765.1/Solyc03g070440.4
BP	GO:0010215	cellulose microfibril organization	4/1232	14/6678	0.24952	1	Solyc02g065765.1/Solyc01g065530.3/Solyc03g070440.4/Solyc03g114890.4	Solyc02g065765.1/Solyc01g065530.3/Solyc03g070440.4/Solyc03g114890.4	4	2	Solyc01g065530.3/Solyc03g114890.4	2	Solyc02g065765.1/Solyc03g070440.4
BP	GO:0016049	cell growth	4/1232	14/6678	0.24952	1	Solyc02g065765.1/Solyc01g065530.3/Solyc03g070440.4/Solyc03g114890.4	Solyc02g065765.1/Solyc01g065530.3/Solyc03g070440.4/Solyc03g114890.4	4	2	Solyc01g065530.3/Solyc03g114890.4	2	Solyc02g065765.1/Solyc03g070440.4
BP	GO:0030198	extracellular matrix organization	4/1232	14/6678	0.24952	1	Solyc02g065765.1/Solyc01g065530.3/Solyc03g070440.4/Solyc03g114890.4	Solyc02g065765.1/Solyc01g065530.3/Solyc03g070440.4/Solyc03g114890.4	4	2	Solyc01g065530.3/Solyc03g114890.4	2	Solyc02g065765.1/Solyc03g070440.4
BP	GO:0040007	growth	4/1232	14/6678	0.24952	1	Solyc02g065765.1/Solyc01g065530.3/Solyc03g070440.4/Solyc03g114890.4	Solyc02g065765.1/Solyc01g065530.3/Solyc03g070440.4/Solyc03g114890.4	4	2	Solyc01g065530.3/Solyc03g114890.4	2	Solyc02g065765.1/Solyc03g070440.4
BP	GO:0042737	drug catabolic process	4/1232	14/6678	0.24952	1	Solyc09g098540.3/Solyc02g082920.4/Solyc10g055800.2/Solyc04g072000.4	Solyc09g098540.3/Solyc02g082920.4/Solyc10g055800.2/Solyc04g072000.4	4	3	Solyc02g082920.4/Solyc10g055800.2/Solyc04g072000.4	1	Solyc09g098540.3
BP	GO:0043062	extracellular structure organization	4/1232	14/6678	0.24952	1	Solyc02g065765.1/Solyc01g065530.3/Solyc03g070440.4/Solyc03g114890.4	Solyc02g065765.1/Solyc01g065530.3/Solyc03g070440.4/Solyc03g114890.4	4	2	Solyc01g065530.3/Solyc03g114890.4	2	Solyc02g065765.1/Solyc03g070440.4
BP	GO:0070726	cell wall assembly	4/1232	14/6678	0.24952	1	Solyc02g065765.1/Solyc01g065530.3/Solyc03g070440.4/Solyc03g114890.4	Solyc02g065765.1/Solyc01g065530.3/Solyc03g070440.4/Solyc03g114890.4	4	2	Solyc01g065530.3/Solyc03g114890.4	2	Solyc02g065765.1/Solyc03g070440.4
BP	GO:0071668	plant-type cell wall assembly	4/1232	14/6678	0.24952	1	Solyc02g065765.1/Solyc01g065530.3/Solyc03g070440.4/Solyc03g114890.4	Solyc02g065765.1/Solyc01g065530.3/Solyc03g070440.4/Solyc03g114890.4	4	2	Solyc01g065530.3/Solyc03g114890.4	2	Solyc02g065765.1/Solyc03g070440.4
BP	GO:0000271	polysaccharide biosynthetic process	8/1232	33/6678	0.253661	1	Solyc04g071650.4/Solyc01g087210.3/Solyc07g051820.3/Solyc12g015770.3/Solyc04g072790.2/Solyc09g072820.4/Solyc08g082660.2/Solyc08g082650.2	Solyc04g071650.4/Solyc01g087210.3/Solyc07g051820.3/Solyc12g015770.3/Solyc04g072790.2/Solyc09g072820.4/Solyc08g082660.2/Solyc08g082650.2	8	0		8	Solyc04g071650.4/Solyc01g087210.3/Solyc07g051820.3/Solyc12g015770.3/Solyc04g072790.2/Solyc09g072820.4/Solyc08g082660.2/Solyc08g082650.2
BP	GO:0009250	glucan biosynthetic process	8/1232	33/6678	0.253661	1	Solyc04g071650.4/Solyc01g087210.3/Solyc07g051820.3/Solyc12g015770.3/Solyc04g072790.2/Solyc09g072820.4/Solyc08g082660.2/Solyc08g082650.2	Solyc04g071650.4/Solyc01g087210.3/Solyc07g051820.3/Solyc12g015770.3/Solyc04g072790.2/Solyc09g072820.4/Solyc08g082660.2/Solyc08g082650.2	8	0		8	Solyc04g071650.4/Solyc01g087210.3/Solyc07g051820.3/Solyc12g015770.3/Solyc04g072790.2/Solyc09g072820.4/Solyc08g082660.2/Solyc08g082650.2
BP	GO:0033692	cellular polysaccharide biosynthetic process	8/1232	33/6678	0.253661	1	Solyc04g071650.4/Solyc01g087210.3/Solyc07g051820.3/Solyc12g015770.3/Solyc04g072790.2/Solyc09g072820.4/Solyc08g082660.2/Solyc08g082650.2	Solyc04g071650.4/Solyc01g087210.3/Solyc07g051820.3/Solyc12g015770.3/Solyc04g072790.2/Solyc09g072820.4/Solyc08g082660.2/Solyc08g082650.2	8	0		8	Solyc04g071650.4/Solyc01g087210.3/Solyc07g051820.3/Solyc12g015770.3/Solyc04g072790.2/Solyc09g072820.4/Solyc08g082660.2/Solyc08g082650.2
BP	GO:0051273	beta-glucan metabolic process	8/1232	33/6678	0.253661	1	Solyc04g071650.4/Solyc01g087210.3/Solyc07g051820.3/Solyc12g015770.3/Solyc04g072790.2/Solyc09g072820.4/Solyc08g082660.2/Solyc08g082650.2	Solyc04g071650.4/Solyc01g087210.3/Solyc07g051820.3/Solyc12g015770.3/Solyc04g072790.2/Solyc09g072820.4/Solyc08g082660.2/Solyc08g082650.2	8	0		8	Solyc04g071650.4/Solyc01g087210.3/Solyc07g051820.3/Solyc12g015770.3/Solyc04g072790.2/Solyc09g072820.4/Solyc08g082660.2/Solyc08g082650.2
BP	GO:0051274	beta-glucan biosynthetic process	8/1232	33/6678	0.253661	1	Solyc04g071650.4/Solyc01g087210.3/Solyc07g051820.3/Solyc12g015770.3/Solyc04g072790.2/Solyc09g072820.4/Solyc08g082660.2/Solyc08g082650.2	Solyc04g071650.4/Solyc01g087210.3/Solyc07g051820.3/Solyc12g015770.3/Solyc04g072790.2/Solyc09g072820.4/Solyc08g082660.2/Solyc08g082650.2	8	0		8	Solyc04g071650.4/Solyc01g087210.3/Solyc07g051820.3/Solyc12g015770.3/Solyc04g072790.2/Solyc09g072820.4/Solyc08g082660.2/Solyc08g082650.2
BP	GO:0006928	movement of cell or subcellular component	13/1232	58/6678	0.263144	1	Solyc02g084390.3/Solyc06g075580.4/Solyc10g054080.3/Solyc02g068340.3/Solyc01g110190.4/Solyc02g062330.3/Solyc09g007030.3/Solyc11g010920.3/Solyc04g077540.4/Solyc07g065880.4/Solyc09g010810.3/Solyc04g076310.4/Solyc01g057320.3	Solyc02g084390.3/Solyc06g075580.4/Solyc10g054080.3/Solyc02g068340.3/Solyc01g110190.4/Solyc02g062330.3/Solyc09g007030.3/Solyc11g010920.3/Solyc04g077540.4/Solyc07g065880.4/Solyc09g010810.3/Solyc04g076310.4/Solyc01g057320.3	13	1	Solyc02g062330.3	12	Solyc02g084390.3/Solyc06g075580.4/Solyc10g054080.3/Solyc02g068340.3/Solyc01g110190.4/Solyc09g007030.3/Solyc11g010920.3/Solyc04g077540.4/Solyc07g065880.4/Solyc09g010810.3/Solyc04g076310.4/Solyc01g057320.3
BP	GO:0007018	microtubule-based movement	13/1232	58/6678	0.263144	1	Solyc02g084390.3/Solyc06g075580.4/Solyc10g054080.3/Solyc02g068340.3/Solyc01g110190.4/Solyc02g062330.3/Solyc09g007030.3/Solyc11g010920.3/Solyc04g077540.4/Solyc07g065880.4/Solyc09g010810.3/Solyc04g076310.4/Solyc01g057320.3	Solyc02g084390.3/Solyc06g075580.4/Solyc10g054080.3/Solyc02g068340.3/Solyc01g110190.4/Solyc02g062330.3/Solyc09g007030.3/Solyc11g010920.3/Solyc04g077540.4/Solyc07g065880.4/Solyc09g010810.3/Solyc04g076310.4/Solyc01g057320.3	13	1	Solyc02g062330.3	12	Solyc02g084390.3/Solyc06g075580.4/Solyc10g054080.3/Solyc02g068340.3/Solyc01g110190.4/Solyc09g007030.3/Solyc11g010920.3/Solyc04g077540.4/Solyc07g065880.4/Solyc09g010810.3/Solyc04g076310.4/Solyc01g057320.3
BP	GO:0015980	energy derivation by oxidation of organic compounds	5/1232	19/6678	0.264569	1	Solyc04g006970.4/Solyc09g075450.3/Solyc10g007290.4/Solyc00g500250.1/Solyc00g500073.1	Solyc04g006970.4/Solyc09g075450.3/Solyc10g007290.4/Solyc00g500250.1/Solyc00g500073.1	5	3	Solyc09g075450.3/Solyc00g500250.1/Solyc00g500073.1	2	Solyc04g006970.4/Solyc10g007290.4
BP	GO:0045333	cellular respiration	5/1232	19/6678	0.264569	1	Solyc04g006970.4/Solyc09g075450.3/Solyc10g007290.4/Solyc00g500250.1/Solyc00g500073.1	Solyc04g006970.4/Solyc09g075450.3/Solyc10g007290.4/Solyc00g500250.1/Solyc00g500073.1	5	3	Solyc09g075450.3/Solyc00g500250.1/Solyc00g500073.1	2	Solyc04g006970.4/Solyc10g007290.4
BP	GO:0009308	amine metabolic process	6/1232	24/6678	0.273461	1	Solyc10g079870.3/Solyc04g080820.2/Solyc10g049970.2/Solyc09g075930.2/Solyc08g014330.3/Solyc08g061930.4	Solyc10g079870.3/Solyc04g080820.2/Solyc10g049970.2/Solyc09g075930.2/Solyc08g014330.3/Solyc08g061930.4	6	1	Solyc10g079870.3	5	Solyc04g080820.2/Solyc10g049970.2/Solyc09g075930.2/Solyc08g014330.3/Solyc08g061930.4
BP	GO:0009066	aspartate family amino acid metabolic process	3/1232	10/6678	0.275844	1	Solyc06g007180.3/Solyc03g026210.4/Solyc05g055730.4	Solyc06g007180.3/Solyc03g026210.4/Solyc05g055730.4	3	1	Solyc06g007180.3	2	Solyc03g026210.4/Solyc05g055730.4
BP	GO:0009611	response to wounding	3/1232	10/6678	0.275844	1	Solyc09g084440.2/Solyc09g084470.3/Solyc06g069400.4	Solyc09g084440.2/Solyc09g084470.3/Solyc06g069400.4	3	0		3	Solyc09g084440.2/Solyc09g084470.3/Solyc06g069400.4
BP	GO:0015698	inorganic anion transport	7/1232	29/6678	0.278915	1	Solyc03g119930.1/Solyc10g005690.3/Solyc02g068080.3/Solyc05g007980.3/Solyc12g043030.3/Solyc06g084140.4/Solyc03g112090.3	Solyc03g119930.1/Solyc10g005690.3/Solyc02g068080.3/Solyc05g007980.3/Solyc12g043030.3/Solyc06g084140.4/Solyc03g112090.3	7	2	Solyc05g007980.3/Solyc03g112090.3	5	Solyc03g119930.1/Solyc10g005690.3/Solyc02g068080.3/Solyc12g043030.3/Solyc06g084140.4
BP	GO:0007017	microtubule-based process	15/1232	69/6678	0.282854	1	Solyc02g084390.3/Solyc06g075580.4/Solyc10g054080.3/Solyc02g068340.3/Solyc01g110190.4/Solyc02g062330.3/Solyc09g007030.3/Solyc07g063180.3/Solyc12g006630.2/Solyc11g010920.3/Solyc04g077540.4/Solyc07g065880.4/Solyc09g010810.3/Solyc04g076310.4/Solyc01g057320.3	Solyc02g084390.3/Solyc06g075580.4/Solyc10g054080.3/Solyc02g068340.3/Solyc01g110190.4/Solyc02g062330.3/Solyc09g007030.3/Solyc07g063180.3/Solyc12g006630.2/Solyc11g010920.3/Solyc04g077540.4/Solyc07g065880.4/Solyc09g010810.3/Solyc04g076310.4/Solyc01g057320.3	15	1	Solyc02g062330.3	14	Solyc02g084390.3/Solyc06g075580.4/Solyc10g054080.3/Solyc02g068340.3/Solyc01g110190.4/Solyc09g007030.3/Solyc07g063180.3/Solyc12g006630.2/Solyc11g010920.3/Solyc04g077540.4/Solyc07g065880.4/Solyc09g010810.3/Solyc04g076310.4/Solyc01g057320.3
BP	GO:0006631	fatty acid metabolic process	10/1232	44/6678	0.2852	1	Solyc03g097470.3/Solyc12g056940.2/Solyc04g054890.3/Solyc11g072990.1/Solyc02g085870.3/Solyc08g068390.3/Solyc03g005320.3/Solyc10g009240.3/Solyc05g009270.4/Solyc02g063140.4	Solyc03g097470.3/Solyc12g056940.2/Solyc04g054890.3/Solyc11g072990.1/Solyc02g085870.3/Solyc08g068390.3/Solyc03g005320.3/Solyc10g009240.3/Solyc05g009270.4/Solyc02g063140.4	10	5	Solyc03g097470.3/Solyc12g056940.2/Solyc04g054890.3/Solyc03g005320.3/Solyc10g009240.3	5	Solyc11g072990.1/Solyc02g085870.3/Solyc08g068390.3/Solyc05g009270.4/Solyc02g063140.4
BP	GO:0034637	cellular carbohydrate biosynthetic process	12/1232	54/6678	0.285326	1	Solyc04g071650.4/Solyc01g087210.3/Solyc05g051850.3/Solyc07g051820.3/Solyc07g006500.3/Solyc12g015770.3/Solyc04g072790.2/Solyc02g071590.3/Solyc03g083960.3/Solyc09g072820.4/Solyc08g082660.2/Solyc08g082650.2	Solyc04g071650.4/Solyc01g087210.3/Solyc05g051850.3/Solyc07g051820.3/Solyc07g006500.3/Solyc12g015770.3/Solyc04g072790.2/Solyc02g071590.3/Solyc03g083960.3/Solyc09g072820.4/Solyc08g082660.2/Solyc08g082650.2	12	1	Solyc07g006500.3	11	Solyc04g071650.4/Solyc01g087210.3/Solyc05g051850.3/Solyc07g051820.3/Solyc12g015770.3/Solyc04g072790.2/Solyc02g071590.3/Solyc03g083960.3/Solyc09g072820.4/Solyc08g082660.2/Solyc08g082650.2
BP	GO:0009664	plant-type cell wall organization	4/1232	15/6678	0.294294	1	Solyc02g065765.1/Solyc01g065530.3/Solyc03g070440.4/Solyc03g114890.4	Solyc02g065765.1/Solyc01g065530.3/Solyc03g070440.4/Solyc03g114890.4	4	2	Solyc01g065530.3/Solyc03g114890.4	2	Solyc02g065765.1/Solyc03g070440.4
BP	GO:0071669	plant-type cell wall organization or biogenesis	4/1232	15/6678	0.294294	1	Solyc02g065765.1/Solyc01g065530.3/Solyc03g070440.4/Solyc03g114890.4	Solyc02g065765.1/Solyc01g065530.3/Solyc03g070440.4/Solyc03g114890.4	4	2	Solyc01g065530.3/Solyc03g114890.4	2	Solyc02g065765.1/Solyc03g070440.4
BP	GO:0042545	cell wall modification	10/1232	45/6678	0.310988	1	Solyc03g123630.4/Solyc06g009190.4/Solyc07g064180.4/Solyc07g017600.3/Solyc12g098340.2/Solyc03g083360.3/Solyc06g051960.3/Solyc09g091730.4/Solyc05g047590.4/Solyc03g078090.4	Solyc03g123630.4/Solyc06g009190.4/Solyc07g064180.4/Solyc07g017600.3/Solyc12g098340.2/Solyc03g083360.3/Solyc06g051960.3/Solyc09g091730.4/Solyc05g047590.4/Solyc03g078090.4	10	0		10	Solyc03g123630.4/Solyc06g009190.4/Solyc07g064180.4/Solyc07g017600.3/Solyc12g098340.2/Solyc03g083360.3/Solyc06g051960.3/Solyc09g091730.4/Solyc05g047590.4/Solyc03g078090.4
BP	GO:0006720	isoprenoid metabolic process	5/1232	21/6678	0.343166	1	Solyc04g079960.1/Solyc01g067890.4/Solyc07g064660.1/Solyc08g080170.3/Solyc10g005820.3	Solyc04g079960.1/Solyc01g067890.4/Solyc07g064660.1/Solyc08g080170.3/Solyc10g005820.3	5	3	Solyc04g079960.1/Solyc01g067890.4/Solyc07g064660.1	2	Solyc08g080170.3/Solyc10g005820.3
BP	GO:0008299	isoprenoid biosynthetic process	5/1232	21/6678	0.343166	1	Solyc04g079960.1/Solyc01g067890.4/Solyc07g064660.1/Solyc08g080170.3/Solyc10g005820.3	Solyc04g079960.1/Solyc01g067890.4/Solyc07g064660.1/Solyc08g080170.3/Solyc10g005820.3	5	3	Solyc04g079960.1/Solyc01g067890.4/Solyc07g064660.1	2	Solyc08g080170.3/Solyc10g005820.3
BP	GO:1901605	alpha-amino acid metabolic process	10/1232	47/6678	0.363952	1	Solyc08g014130.3/Solyc07g065340.1/Solyc06g007180.3/Solyc06g074530.1/Solyc05g012270.3/Solyc11g066890.1/Solyc03g026210.4/Solyc01g080280.3/Solyc10g049970.2/Solyc05g055730.4	Solyc08g014130.3/Solyc07g065340.1/Solyc06g007180.3/Solyc06g074530.1/Solyc05g012270.3/Solyc11g066890.1/Solyc03g026210.4/Solyc01g080280.3/Solyc10g049970.2/Solyc05g055730.4	10	5	Solyc08g014130.3/Solyc07g065340.1/Solyc06g007180.3/Solyc05g012270.3/Solyc11g066890.1	5	Solyc06g074530.1/Solyc03g026210.4/Solyc01g080280.3/Solyc10g049970.2/Solyc05g055730.4
BP	GO:0005985	sucrose metabolic process	3/1232	12/6678	0.386303	1	Solyc12g009300.3/Solyc03g098290.4/Solyc09g092130.3	Solyc12g009300.3/Solyc03g098290.4/Solyc09g092130.3	3	1	Solyc03g098290.4	2	Solyc12g009300.3/Solyc09g092130.3
BP	GO:0008610	lipid biosynthetic process	23/1232	116/6678	0.386614	1	Solyc01g088400.4/Solyc04g079960.1/Solyc01g067890.4/Solyc03g097470.3/Solyc12g056940.2/Solyc05g051850.3/Solyc01g111830.3/Solyc11g072990.1/Solyc07g064660.1/Solyc08g080170.3/Solyc02g085870.3/Solyc10g018140.2/Solyc03g005320.3/Solyc12g010590.3/Solyc04g082750.3/Solyc01g095960.4/Solyc01g091320.3/Solyc10g009240.3/Solyc12g100270.2/Solyc10g005820.3/Solyc05g009270.4/Solyc02g063140.4/Solyc02g086770.3	Solyc01g088400.4/Solyc04g079960.1/Solyc01g067890.4/Solyc03g097470.3/Solyc12g056940.2/Solyc05g051850.3/Solyc01g111830.3/Solyc11g072990.1/Solyc07g064660.1/Solyc08g080170.3/Solyc02g085870.3/Solyc10g018140.2/Solyc03g005320.3/Solyc12g010590.3/Solyc04g082750.3/Solyc01g095960.4/Solyc01g091320.3/Solyc10g009240.3/Solyc12g100270.2/Solyc10g005820.3/Solyc05g009270.4/Solyc02g063140.4/Solyc02g086770.3	23	11	Solyc01g088400.4/Solyc04g079960.1/Solyc01g067890.4/Solyc03g097470.3/Solyc12g056940.2/Solyc07g064660.1/Solyc10g018140.2/Solyc03g005320.3/Solyc01g095960.4/Solyc10g009240.3/Solyc12g100270.2	12	Solyc05g051850.3/Solyc01g111830.3/Solyc11g072990.1/Solyc08g080170.3/Solyc02g085870.3/Solyc12g010590.3/Solyc04g082750.3/Solyc01g091320.3/Solyc10g005820.3/Solyc05g009270.4/Solyc02g063140.4/Solyc02g086770.3
BP	GO:1901607	alpha-amino acid biosynthetic process	8/1232	38/6678	0.402417	1	Solyc08g014130.3/Solyc07g065340.1/Solyc06g007180.3/Solyc06g074530.1/Solyc05g012270.3/Solyc11g066890.1/Solyc03g026210.4/Solyc01g080280.3	Solyc08g014130.3/Solyc07g065340.1/Solyc06g007180.3/Solyc06g074530.1/Solyc05g012270.3/Solyc11g066890.1/Solyc03g026210.4/Solyc01g080280.3	8	5	Solyc08g014130.3/Solyc07g065340.1/Solyc06g007180.3/Solyc05g012270.3/Solyc11g066890.1	3	Solyc06g074530.1/Solyc03g026210.4/Solyc01g080280.3
BP	GO:0008272	sulfate transport	3/1232	13/6678	0.440276	1	Solyc05g007980.3/Solyc12g043030.3/Solyc06g084140.4	Solyc05g007980.3/Solyc12g043030.3/Solyc06g084140.4	3	1	Solyc05g007980.3	2	Solyc12g043030.3/Solyc06g084140.4
BP	GO:0072348	sulfur compound transport	3/1232	13/6678	0.440276	1	Solyc05g007980.3/Solyc12g043030.3/Solyc06g084140.4	Solyc05g007980.3/Solyc12g043030.3/Solyc06g084140.4	3	1	Solyc05g007980.3	2	Solyc12g043030.3/Solyc06g084140.4
BP	GO:0016051	carbohydrate biosynthetic process	12/1232	61/6678	0.453865	1	Solyc04g071650.4/Solyc01g087210.3/Solyc05g051850.3/Solyc07g051820.3/Solyc07g006500.3/Solyc12g015770.3/Solyc04g072790.2/Solyc02g071590.3/Solyc03g083960.3/Solyc09g072820.4/Solyc08g082660.2/Solyc08g082650.2	Solyc04g071650.4/Solyc01g087210.3/Solyc05g051850.3/Solyc07g051820.3/Solyc07g006500.3/Solyc12g015770.3/Solyc04g072790.2/Solyc02g071590.3/Solyc03g083960.3/Solyc09g072820.4/Solyc08g082660.2/Solyc08g082650.2	12	1	Solyc07g006500.3	11	Solyc04g071650.4/Solyc01g087210.3/Solyc05g051850.3/Solyc07g051820.3/Solyc12g015770.3/Solyc04g072790.2/Solyc02g071590.3/Solyc03g083960.3/Solyc09g072820.4/Solyc08g082660.2/Solyc08g082650.2
BP	GO:0005984	disaccharide metabolic process	6/1232	30/6678	0.486382	1	Solyc12g009300.3/Solyc07g006500.3/Solyc03g098290.4/Solyc09g092130.3/Solyc02g071590.3/Solyc03g083960.3	Solyc12g009300.3/Solyc07g006500.3/Solyc03g098290.4/Solyc09g092130.3/Solyc02g071590.3/Solyc03g083960.3	6	2	Solyc07g006500.3/Solyc03g098290.4	4	Solyc12g009300.3/Solyc09g092130.3/Solyc02g071590.3/Solyc03g083960.3
BP	GO:0006820	anion transport	10/1232	53/6678	0.524515	1	Solyc03g119930.1/Solyc10g005690.3/Solyc10g051120.3/Solyc02g068080.3/Solyc07g014730.3/Solyc05g007980.3/Solyc12g043030.3/Solyc06g084140.4/Solyc11g068970.2/Solyc03g112090.3	Solyc03g119930.1/Solyc10g005690.3/Solyc10g051120.3/Solyc02g068080.3/Solyc07g014730.3/Solyc05g007980.3/Solyc12g043030.3/Solyc06g084140.4/Solyc11g068970.2/Solyc03g112090.3	10	4	Solyc10g051120.3/Solyc05g007980.3/Solyc11g068970.2/Solyc03g112090.3	6	Solyc03g119930.1/Solyc10g005690.3/Solyc02g068080.3/Solyc07g014730.3/Solyc12g043030.3/Solyc06g084140.4
BP	GO:0007165	signal transduction	29/1232	157/6678	0.530217	1	Solyc08g077230.3/Solyc12g010130.1/Solyc09g075440.4/Solyc06g053710.3/Solyc06g082440.1/Solyc12g096900.2/Solyc01g014840.3/Solyc02g083670.4/Solyc04g007320.3/Solyc06g007440.4/Solyc01g008130.4/Solyc05g047600.4/Solyc10g076710.3/Solyc01g096360.3/Solyc09g007710.3/Solyc12g097000.2/Solyc08g067310.1/Solyc01g102880.3/Solyc04g005560.3/Solyc02g071220.3/Solyc12g096880.3/Solyc07g052770.2/Solyc12g097020.2/Solyc02g…	Solyc08g077230.3/Solyc12g010130.1/Solyc09g075440.4/Solyc06g053710.3/Solyc06g082440.1/Solyc12g096900.2/Solyc01g014840.3/Solyc02g083670.4/Solyc04g007320.3/Solyc06g007440.4/Solyc01g008130.4/Solyc05g047600.4/Solyc10g076710.3/Solyc01g096360.3/Solyc09g007710.3/Solyc12g097000.2/Solyc08g067310.1/Solyc01g102880.3/Solyc04g005560.3/Solyc02g071220.3/Solyc12g096880.3/Solyc07g052770.2/Solyc12g097020.2/Solyc02g…	29	5	Solyc08g077230.3/Solyc12g010130.1/Solyc09g075440.4/Solyc06g053710.3/Solyc08g067310.1	24	Solyc06g082440.1/Solyc12g096900.2/Solyc01g014840.3/Solyc02g083670.4/Solyc04g007320.3/Solyc06g007440.4/Solyc01g008130.4/Solyc05g047600.4/Solyc10g076710.3/Solyc01g096360.3/Solyc09g007710.3/Solyc12g097000.2/Solyc01g102880.3/Solyc04g005560.3/Solyc02g071220.3/Solyc12g096880.3/Solyc07g052770.2/Solyc12g097020.2/Solyc02g032650.3/Solyc03g113720.3/Solyc12g098910.2/Solyc03g006110.3/Solyc10g079700.2/Solyc02g…
BP	GO:0023052	signaling	29/1232	157/6678	0.530217	1	Solyc08g077230.3/Solyc12g010130.1/Solyc09g075440.4/Solyc06g053710.3/Solyc06g082440.1/Solyc12g096900.2/Solyc01g014840.3/Solyc02g083670.4/Solyc04g007320.3/Solyc06g007440.4/Solyc01g008130.4/Solyc05g047600.4/Solyc10g076710.3/Solyc01g096360.3/Solyc09g007710.3/Solyc12g097000.2/Solyc08g067310.1/Solyc01g102880.3/Solyc04g005560.3/Solyc02g071220.3/Solyc12g096880.3/Solyc07g052770.2/Solyc12g097020.2/Solyc02g…	Solyc08g077230.3/Solyc12g010130.1/Solyc09g075440.4/Solyc06g053710.3/Solyc06g082440.1/Solyc12g096900.2/Solyc01g014840.3/Solyc02g083670.4/Solyc04g007320.3/Solyc06g007440.4/Solyc01g008130.4/Solyc05g047600.4/Solyc10g076710.3/Solyc01g096360.3/Solyc09g007710.3/Solyc12g097000.2/Solyc08g067310.1/Solyc01g102880.3/Solyc04g005560.3/Solyc02g071220.3/Solyc12g096880.3/Solyc07g052770.2/Solyc12g097020.2/Solyc02g…	29	5	Solyc08g077230.3/Solyc12g010130.1/Solyc09g075440.4/Solyc06g053710.3/Solyc08g067310.1	24	Solyc06g082440.1/Solyc12g096900.2/Solyc01g014840.3/Solyc02g083670.4/Solyc04g007320.3/Solyc06g007440.4/Solyc01g008130.4/Solyc05g047600.4/Solyc10g076710.3/Solyc01g096360.3/Solyc09g007710.3/Solyc12g097000.2/Solyc01g102880.3/Solyc04g005560.3/Solyc02g071220.3/Solyc12g096880.3/Solyc07g052770.2/Solyc12g097020.2/Solyc02g032650.3/Solyc03g113720.3/Solyc12g098910.2/Solyc03g006110.3/Solyc10g079700.2/Solyc02g…
BP	GO:0044282	small molecule catabolic process	3/1232	15/6678	0.541801	1	Solyc04g054890.3/Solyc10g049970.2/Solyc12g008650.2	Solyc04g054890.3/Solyc10g049970.2/Solyc12g008650.2	3	1	Solyc04g054890.3	2	Solyc10g049970.2/Solyc12g008650.2
BP	GO:0009605	response to external stimulus	2/1232	10/6678	0.575713	1	Solyc01g097240.3/Solyc01g097280.2	Solyc01g097240.3/Solyc01g097280.2	2	2	Solyc01g097240.3/Solyc01g097280.2	0
BP	GO:0045786	negative regulation of cell cycle	2/1232	10/6678	0.575713	1	Solyc02g090680.3/Solyc03g044480.3	Solyc02g090680.3/Solyc03g044480.3	2	0		2	Solyc02g090680.3/Solyc03g044480.3
BP	GO:0006284	base-excision repair	3/1232	16/6678	0.588383	1	Solyc10g005210.4/Solyc12g010050.2/Solyc04g079990.4	Solyc10g005210.4/Solyc12g010050.2/Solyc04g079990.4	3	0		3	Solyc10g005210.4/Solyc12g010050.2/Solyc04g079990.4
BP	GO:0009072	aromatic amino acid family metabolic process	4/1232	22/6678	0.599192	1	Solyc06g074530.1/Solyc04g014730.4/Solyc11g066890.1/Solyc10g049970.2	Solyc06g074530.1/Solyc04g014730.4/Solyc11g066890.1/Solyc10g049970.2	4	2	Solyc04g014730.4/Solyc11g066890.1	2	Solyc06g074530.1/Solyc10g049970.2
BP	GO:0072330	monocarboxylic acid biosynthetic process	12/1232	68/6678	0.617334	1	Solyc03g097470.3/Solyc10g083720.3/Solyc12g056940.2/Solyc06g007180.3/Solyc12g095760.2/Solyc11g072990.1/Solyc02g085870.3/Solyc03g005320.3/Solyc07g065900.3/Solyc10g009240.3/Solyc05g009270.4/Solyc02g063140.4	Solyc03g097470.3/Solyc10g083720.3/Solyc12g056940.2/Solyc06g007180.3/Solyc12g095760.2/Solyc11g072990.1/Solyc02g085870.3/Solyc03g005320.3/Solyc07g065900.3/Solyc10g009240.3/Solyc05g009270.4/Solyc02g063140.4	12	6	Solyc03g097470.3/Solyc10g083720.3/Solyc12g056940.2/Solyc06g007180.3/Solyc03g005320.3/Solyc10g009240.3	6	Solyc12g095760.2/Solyc11g072990.1/Solyc02g085870.3/Solyc07g065900.3/Solyc05g009270.4/Solyc02g063140.4
BP	GO:0009311	oligosaccharide metabolic process	6/1232	34/6678	0.6176	1	Solyc12g009300.3/Solyc07g006500.3/Solyc03g098290.4/Solyc09g092130.3/Solyc02g071590.3/Solyc03g083960.3	Solyc12g009300.3/Solyc07g006500.3/Solyc03g098290.4/Solyc09g092130.3/Solyc02g071590.3/Solyc03g083960.3	6	2	Solyc07g006500.3/Solyc03g098290.4	4	Solyc12g009300.3/Solyc09g092130.3/Solyc02g071590.3/Solyc03g083960.3
BP	GO:0030001	metal ion transport	20/1232	113/6678	0.620486	1	Solyc09g008200.4/Solyc10g086280.2/Solyc05g054210.3/Solyc09g064730.3/Solyc01g080070.4/Solyc08g065190.3/Solyc04g054500.3/Solyc11g007200.3/Solyc02g081600.4/Solyc09g011665.1/Solyc07g043230.3/Solyc03g080110.3/Solyc01g086730.4/Solyc08g080890.3/Solyc03g043640.3/Solyc02g069210.3/Solyc12g005680.3/Solyc08g075880.4/Solyc07g055010.3/Solyc04g007630.2	Solyc09g008200.4/Solyc10g086280.2/Solyc05g054210.3/Solyc09g064730.3/Solyc01g080070.4/Solyc08g065190.3/Solyc04g054500.3/Solyc11g007200.3/Solyc02g081600.4/Solyc09g011665.1/Solyc07g043230.3/Solyc03g080110.3/Solyc01g086730.4/Solyc08g080890.3/Solyc03g043640.3/Solyc02g069210.3/Solyc12g005680.3/Solyc08g075880.4/Solyc07g055010.3/Solyc04g007630.2	20	6	Solyc09g008200.4/Solyc09g064730.3/Solyc08g065190.3/Solyc03g080110.3/Solyc03g043640.3/Solyc12g005680.3	14	Solyc10g086280.2/Solyc05g054210.3/Solyc01g080070.4/Solyc04g054500.3/Solyc11g007200.3/Solyc02g081600.4/Solyc09g011665.1/Solyc07g043230.3/Solyc01g086730.4/Solyc08g080890.3/Solyc02g069210.3/Solyc08g075880.4/Solyc07g055010.3/Solyc04g007630.2
BP	GO:0006066	alcohol metabolic process	2/1232	11/6678	0.630058	1	Solyc05g051850.3/Solyc12g008650.2	Solyc05g051850.3/Solyc12g008650.2	2	0		2	Solyc05g051850.3/Solyc12g008650.2
BP	GO:0009064	glutamine family amino acid metabolic process	2/1232	11/6678	0.630058	1	Solyc05g012270.3/Solyc01g080280.3	Solyc05g012270.3/Solyc01g080280.3	2	1	Solyc05g012270.3	1	Solyc01g080280.3
BP	GO:0009084	glutamine family amino acid biosynthetic process	2/1232	11/6678	0.630058	1	Solyc05g012270.3/Solyc01g080280.3	Solyc05g012270.3/Solyc01g080280.3	2	1	Solyc05g012270.3	1	Solyc01g080280.3
BP	GO:0009628	response to abiotic stimulus	2/1232	11/6678	0.630058	1	Solyc02g062390.3/Solyc02g084850.3	Solyc02g062390.3/Solyc02g084850.3	2	2	Solyc02g062390.3/Solyc02g084850.3	0
BP	GO:0010876	lipid localization	2/1232	11/6678	0.630058	1	Solyc07g014730.3/Solyc04g064920.4	Solyc07g014730.3/Solyc04g064920.4	2	0		2	Solyc07g014730.3/Solyc04g064920.4
BP	GO:0015074	DNA integration	2/1232	11/6678	0.630058	1	novel.511/novel.1073	-/-	2	1	novel.511	1	novel.1073
BP	GO:0019751	polyol metabolic process	2/1232	11/6678	0.630058	1	Solyc05g051850.3/Solyc12g008650.2	Solyc05g051850.3/Solyc12g008650.2	2	0		2	Solyc05g051850.3/Solyc12g008650.2
BP	GO:1901264	carbohydrate derivative transport	2/1232	11/6678	0.630058	1	Solyc02g014430.3/Solyc10g005450.2	Solyc02g014430.3/Solyc10g005450.2	2	1	Solyc02g014430.3	1	Solyc10g005450.2
BP	GO:0005992	trehalose biosynthetic process	3/1232	17/6678	0.631798	1	Solyc07g006500.3/Solyc02g071590.3/Solyc03g083960.3	Solyc07g006500.3/Solyc02g071590.3/Solyc03g083960.3	3	1	Solyc07g006500.3	2	Solyc02g071590.3/Solyc03g083960.3
BP	GO:0005991	trehalose metabolic process	3/1232	18/6678	0.671924	1	Solyc07g006500.3/Solyc02g071590.3/Solyc03g083960.3	Solyc07g006500.3/Solyc02g071590.3/Solyc03g083960.3	3	1	Solyc07g006500.3	2	Solyc02g071590.3/Solyc03g083960.3
BP	GO:0015849	organic acid transport	3/1232	18/6678	0.671924	1	Solyc10g051120.3/Solyc07g014730.3/Solyc11g068970.2	Solyc10g051120.3/Solyc07g014730.3/Solyc11g068970.2	3	2	Solyc10g051120.3/Solyc11g068970.2	1	Solyc07g014730.3
BP	GO:0022402	cell cycle process	3/1232	18/6678	0.671924	1	Solyc01g088390.3/Solyc02g090680.3/Solyc03g044480.3	Solyc01g088390.3/Solyc02g090680.3/Solyc03g044480.3	3	1	Solyc01g088390.3	2	Solyc02g090680.3/Solyc03g044480.3
BP	GO:0046942	carboxylic acid transport	3/1232	18/6678	0.671924	1	Solyc10g051120.3/Solyc07g014730.3/Solyc11g068970.2	Solyc10g051120.3/Solyc07g014730.3/Solyc11g068970.2	3	2	Solyc10g051120.3/Solyc11g068970.2	1	Solyc07g014730.3
BP	GO:0000160	phosphorelay signal transduction system	6/1232	36/6678	0.675557	1	Solyc08g077230.3/Solyc06g053710.3/Solyc02g083670.4/Solyc02g071220.3/Solyc03g113720.3/Solyc10g079700.2	Solyc08g077230.3/Solyc06g053710.3/Solyc02g083670.4/Solyc02g071220.3/Solyc03g113720.3/Solyc10g079700.2	6	2	Solyc08g077230.3/Solyc06g053710.3	4	Solyc02g083670.4/Solyc02g071220.3/Solyc03g113720.3/Solyc10g079700.2
BP	GO:0032787	monocarboxylic acid metabolic process	15/1232	89/6678	0.693899	1	Solyc03g097470.3/Solyc10g083720.3/Solyc12g056940.2/Solyc04g054890.3/Solyc06g007180.3/Solyc12g095760.2/Solyc11g072990.1/Solyc02g085870.3/Solyc08g068390.3/Solyc03g005320.3/Solyc07g065900.3/Solyc10g009240.3/Solyc05g009270.4/novel.492/Solyc02g063140.4	Solyc03g097470.3/Solyc10g083720.3/Solyc12g056940.2/Solyc04g054890.3/Solyc06g007180.3/Solyc12g095760.2/Solyc11g072990.1/Solyc02g085870.3/Solyc08g068390.3/Solyc03g005320.3/Solyc07g065900.3/Solyc10g009240.3/Solyc05g009270.4/-/Solyc02g063140.4	15	8	Solyc03g097470.3/Solyc10g083720.3/Solyc12g056940.2/Solyc04g054890.3/Solyc06g007180.3/Solyc03g005320.3/Solyc10g009240.3/novel.492	7	Solyc12g095760.2/Solyc11g072990.1/Solyc02g085870.3/Solyc08g068390.3/Solyc07g065900.3/Solyc05g009270.4/Solyc02g063140.4
BP	GO:0008652	cellular amino acid biosynthetic process	8/1232	49/6678	0.705992	1	Solyc08g014130.3/Solyc07g065340.1/Solyc06g007180.3/Solyc06g074530.1/Solyc05g012270.3/Solyc11g066890.1/Solyc03g026210.4/Solyc01g080280.3	Solyc08g014130.3/Solyc07g065340.1/Solyc06g007180.3/Solyc06g074530.1/Solyc05g012270.3/Solyc11g066890.1/Solyc03g026210.4/Solyc01g080280.3	8	5	Solyc08g014130.3/Solyc07g065340.1/Solyc06g007180.3/Solyc05g012270.3/Solyc11g066890.1	3	Solyc06g074530.1/Solyc03g026210.4/Solyc01g080280.3
BP	GO:0015711	organic anion transport	3/1232	19/6678	0.708735	1	Solyc10g051120.3/Solyc07g014730.3/Solyc11g068970.2	Solyc10g051120.3/Solyc07g014730.3/Solyc11g068970.2	3	2	Solyc10g051120.3/Solyc11g068970.2	1	Solyc07g014730.3
BP	GO:0046351	disaccharide biosynthetic process	3/1232	19/6678	0.708735	1	Solyc07g006500.3/Solyc02g071590.3/Solyc03g083960.3	Solyc07g006500.3/Solyc02g071590.3/Solyc03g083960.3	3	1	Solyc07g006500.3	2	Solyc02g071590.3/Solyc03g083960.3
BP	GO:0051726	regulation of cell cycle	3/1232	19/6678	0.708735	1	Solyc02g090680.3/Solyc01g089850.4/Solyc03g044480.3	Solyc02g090680.3/Solyc01g089850.4/Solyc03g044480.3	3	0		3	Solyc02g090680.3/Solyc01g089850.4/Solyc03g044480.3
BP	GO:0016458	gene silencing	2/1232	13/6678	0.722179	1	Solyc06g076210.3/Solyc06g005550.3	Solyc06g076210.3/Solyc06g005550.3	2	0		2	Solyc06g076210.3/Solyc06g005550.3
BP	GO:0031047	gene silencing by RNA	2/1232	13/6678	0.722179	1	Solyc06g076210.3/Solyc06g005550.3	Solyc06g076210.3/Solyc06g005550.3	2	0		2	Solyc06g076210.3/Solyc06g005550.3
BP	GO:1901615	organic hydroxy compound metabolic process	2/1232	13/6678	0.722179	1	Solyc05g051850.3/Solyc12g008650.2	Solyc05g051850.3/Solyc12g008650.2	2	0		2	Solyc05g051850.3/Solyc12g008650.2
BP	GO:0046434	organophosphate catabolic process	7/1232	45/6678	0.749471	1	Solyc10g083720.3/Solyc12g095760.2/Solyc04g016330.3/Solyc07g065900.3/Solyc02g067930.3/Solyc06g069640.3/Solyc06g083130.4	Solyc10g083720.3/Solyc12g095760.2/Solyc04g016330.3/Solyc07g065900.3/Solyc02g067930.3/Solyc06g069640.3/Solyc06g083130.4	7	1	Solyc10g083720.3	6	Solyc12g095760.2/Solyc04g016330.3/Solyc07g065900.3/Solyc02g067930.3/Solyc06g069640.3/Solyc06g083130.4
BP	GO:0006790	sulfur compound metabolic process	5/1232	33/6678	0.754774	1	Solyc01g101060.4/Solyc07g065340.1/Solyc08g007010.4/Solyc12g096320.2/Solyc05g055730.4	Solyc01g101060.4/Solyc07g065340.1/Solyc08g007010.4/Solyc12g096320.2/Solyc05g055730.4	5	3	Solyc07g065340.1/Solyc08g007010.4/Solyc12g096320.2	2	Solyc01g101060.4/Solyc05g055730.4
BP	GO:0009073	aromatic amino acid family biosynthetic process	2/1232	14/6678	0.760493	1	Solyc06g074530.1/Solyc11g066890.1	Solyc06g074530.1/Solyc11g066890.1	2	1	Solyc11g066890.1	1	Solyc06g074530.1
BP	GO:0016571	histone methylation	2/1232	14/6678	0.760493	1	Solyc03g093700.3/Solyc09g090630.3	Solyc03g093700.3/Solyc09g090630.3	2	0		2	Solyc03g093700.3/Solyc09g090630.3
BP	GO:0018022	peptidyl-lysine methylation	2/1232	14/6678	0.760493	1	Solyc03g093700.3/Solyc09g090630.3	Solyc03g093700.3/Solyc09g090630.3	2	0		2	Solyc03g093700.3/Solyc09g090630.3
BP	GO:0034968	histone lysine methylation	2/1232	14/6678	0.760493	1	Solyc03g093700.3/Solyc09g090630.3	Solyc03g093700.3/Solyc09g090630.3	2	0		2	Solyc03g093700.3/Solyc09g090630.3
BP	GO:0016053	organic acid biosynthetic process	19/1232	117/6678	0.767481	1	Solyc08g014130.3/Solyc03g097470.3/Solyc10g083720.3/Solyc12g056940.2/Solyc07g065340.1/Solyc06g007180.3/Solyc06g074530.1/Solyc12g095760.2/Solyc05g012270.3/Solyc11g066890.1/Solyc11g072990.1/Solyc02g085870.3/Solyc03g026210.4/Solyc01g080280.3/Solyc03g005320.3/Solyc07g065900.3/Solyc10g009240.3/Solyc05g009270.4/Solyc02g063140.4	Solyc08g014130.3/Solyc03g097470.3/Solyc10g083720.3/Solyc12g056940.2/Solyc07g065340.1/Solyc06g007180.3/Solyc06g074530.1/Solyc12g095760.2/Solyc05g012270.3/Solyc11g066890.1/Solyc11g072990.1/Solyc02g085870.3/Solyc03g026210.4/Solyc01g080280.3/Solyc03g005320.3/Solyc07g065900.3/Solyc10g009240.3/Solyc05g009270.4/Solyc02g063140.4	19	10	Solyc08g014130.3/Solyc03g097470.3/Solyc10g083720.3/Solyc12g056940.2/Solyc07g065340.1/Solyc06g007180.3/Solyc05g012270.3/Solyc11g066890.1/Solyc03g005320.3/Solyc10g009240.3	9	Solyc06g074530.1/Solyc12g095760.2/Solyc11g072990.1/Solyc02g085870.3/Solyc03g026210.4/Solyc01g080280.3/Solyc07g065900.3/Solyc05g009270.4/Solyc02g063140.4
BP	GO:0046394	carboxylic acid biosynthetic process	19/1232	117/6678	0.767481	1	Solyc08g014130.3/Solyc03g097470.3/Solyc10g083720.3/Solyc12g056940.2/Solyc07g065340.1/Solyc06g007180.3/Solyc06g074530.1/Solyc12g095760.2/Solyc05g012270.3/Solyc11g066890.1/Solyc11g072990.1/Solyc02g085870.3/Solyc03g026210.4/Solyc01g080280.3/Solyc03g005320.3/Solyc07g065900.3/Solyc10g009240.3/Solyc05g009270.4/Solyc02g063140.4	Solyc08g014130.3/Solyc03g097470.3/Solyc10g083720.3/Solyc12g056940.2/Solyc07g065340.1/Solyc06g007180.3/Solyc06g074530.1/Solyc12g095760.2/Solyc05g012270.3/Solyc11g066890.1/Solyc11g072990.1/Solyc02g085870.3/Solyc03g026210.4/Solyc01g080280.3/Solyc03g005320.3/Solyc07g065900.3/Solyc10g009240.3/Solyc05g009270.4/Solyc02g063140.4	19	10	Solyc08g014130.3/Solyc03g097470.3/Solyc10g083720.3/Solyc12g056940.2/Solyc07g065340.1/Solyc06g007180.3/Solyc05g012270.3/Solyc11g066890.1/Solyc03g005320.3/Solyc10g009240.3	9	Solyc06g074530.1/Solyc12g095760.2/Solyc11g072990.1/Solyc02g085870.3/Solyc03g026210.4/Solyc01g080280.3/Solyc07g065900.3/Solyc05g009270.4/Solyc02g063140.4
BP	GO:0019684	photosynthesis, light reaction	2/1232	15/6678	0.794138	1	Solyc07g054290.1/Solyc00g500206.1	Solyc07g054290.1/Solyc00g500206.1	2	2	Solyc07g054290.1/Solyc00g500206.1	0
BP	GO:0044272	sulfur compound biosynthetic process	2/1232	15/6678	0.794138	1	Solyc01g101060.4/Solyc07g065340.1	Solyc01g101060.4/Solyc07g065340.1	2	1	Solyc07g065340.1	1	Solyc01g101060.4
BP	GO:0035556	intracellular signal transduction	9/1232	60/6678	0.802346	1	Solyc08g077230.3/Solyc06g053710.3/Solyc02g083670.4/Solyc01g008130.4/Solyc10g076710.3/Solyc04g005560.3/Solyc02g071220.3/Solyc03g113720.3/Solyc10g079700.2	Solyc08g077230.3/Solyc06g053710.3/Solyc02g083670.4/Solyc01g008130.4/Solyc10g076710.3/Solyc04g005560.3/Solyc02g071220.3/Solyc03g113720.3/Solyc10g079700.2	9	2	Solyc08g077230.3/Solyc06g053710.3	7	Solyc02g083670.4/Solyc01g008130.4/Solyc10g076710.3/Solyc04g005560.3/Solyc02g071220.3/Solyc03g113720.3/Solyc10g079700.2
BP	GO:0006091	generation of precursor metabolites and energy	11/1232	73/6678	0.814575	1	Solyc10g083720.3/Solyc04g006970.4/Solyc09g075450.3/Solyc12g095760.2/Solyc07g054290.1/Solyc10g007290.4/Solyc07g065900.3/Solyc00g500244.1/Solyc00g500250.1/Solyc00g500073.1/Solyc00g500206.1	Solyc10g083720.3/Solyc04g006970.4/Solyc09g075450.3/Solyc12g095760.2/Solyc07g054290.1/Solyc10g007290.4/Solyc07g065900.3/Solyc00g500244.1/Solyc00g500250.1/Solyc00g500073.1/Solyc00g500206.1	11	7	Solyc10g083720.3/Solyc09g075450.3/Solyc07g054290.1/Solyc00g500244.1/Solyc00g500250.1/Solyc00g500073.1/Solyc00g500206.1	4	Solyc04g006970.4/Solyc12g095760.2/Solyc10g007290.4/Solyc07g065900.3
BP	GO:0006479	protein methylation	2/1232	16/6678	0.823531	1	Solyc03g093700.3/Solyc09g090630.3	Solyc03g093700.3/Solyc09g090630.3	2	0		2	Solyc03g093700.3/Solyc09g090630.3
BP	GO:0008213	protein alkylation	2/1232	16/6678	0.823531	1	Solyc03g093700.3/Solyc09g090630.3	Solyc03g093700.3/Solyc09g090630.3	2	0		2	Solyc03g093700.3/Solyc09g090630.3
BP	GO:0015931	nucleobase-containing compound transport	2/1232	16/6678	0.823531	1	Solyc02g014430.3/Solyc10g005450.2	Solyc02g014430.3/Solyc10g005450.2	2	1	Solyc02g014430.3	1	Solyc10g005450.2
BP	GO:0048523	negative regulation of cellular process	2/1232	16/6678	0.823531	1	Solyc02g090680.3/Solyc03g044480.3	Solyc02g090680.3/Solyc03g044480.3	2	0		2	Solyc02g090680.3/Solyc03g044480.3
BP	GO:0009312	oligosaccharide biosynthetic process	3/1232	23/6678	0.824639	1	Solyc07g006500.3/Solyc02g071590.3/Solyc03g083960.3	Solyc07g006500.3/Solyc02g071590.3/Solyc03g083960.3	3	1	Solyc07g006500.3	2	Solyc02g071590.3/Solyc03g083960.3
BP	GO:0022900	electron transport chain	3/1232	23/6678	0.824639	1	Solyc00g500244.1/Solyc00g500073.1/Solyc00g500206.1	Solyc00g500244.1/Solyc00g500073.1/Solyc00g500206.1	3	3	Solyc00g500244.1/Solyc00g500073.1/Solyc00g500206.1	0
BP	GO:0044283	small molecule biosynthetic process	23/1232	146/6678	0.830321	1	Solyc08g014130.3/Solyc03g097470.3/Solyc10g083720.3/Solyc12g056940.2/Solyc07g065340.1/Solyc05g051850.3/Solyc06g007180.3/Solyc06g074530.1/Solyc12g095760.2/Solyc05g012270.3/Solyc11g066890.1/Solyc11g072990.1/Solyc02g085870.3/Solyc03g026210.4/Solyc01g080280.3/Solyc03g005320.3/Solyc07g065900.3/Solyc11g073160.3/Solyc10g009240.3/Solyc05g009270.4/Solyc06g069640.3/Solyc02g063140.4/Solyc06g083130.4	Solyc08g014130.3/Solyc03g097470.3/Solyc10g083720.3/Solyc12g056940.2/Solyc07g065340.1/Solyc05g051850.3/Solyc06g007180.3/Solyc06g074530.1/Solyc12g095760.2/Solyc05g012270.3/Solyc11g066890.1/Solyc11g072990.1/Solyc02g085870.3/Solyc03g026210.4/Solyc01g080280.3/Solyc03g005320.3/Solyc07g065900.3/Solyc11g073160.3/Solyc10g009240.3/Solyc05g009270.4/Solyc06g069640.3/Solyc02g063140.4/Solyc06g083130.4	23	11	Solyc08g014130.3/Solyc03g097470.3/Solyc10g083720.3/Solyc12g056940.2/Solyc07g065340.1/Solyc06g007180.3/Solyc05g012270.3/Solyc11g066890.1/Solyc03g005320.3/Solyc11g073160.3/Solyc10g009240.3	12	Solyc05g051850.3/Solyc06g074530.1/Solyc12g095760.2/Solyc11g072990.1/Solyc02g085870.3/Solyc03g026210.4/Solyc01g080280.3/Solyc07g065900.3/Solyc05g009270.4/Solyc06g069640.3/Solyc02g063140.4/Solyc06g083130.4
BP	GO:0070647	protein modification by small protein conjugation or removal	14/1232	93/6678	0.83761	1	Solyc06g076040.3/Solyc02g085140.4/Solyc04g008100.3/Solyc07g020870.3/Solyc03g034020.4/Solyc01g007040.4/Solyc09g083060.4/Solyc05g010650.3/Solyc03g093450.3/Solyc04g057940.4/Solyc01g007020.4/Solyc01g007000.4/Solyc06g074140.1/Solyc11g006030.1	Solyc06g076040.3/Solyc02g085140.4/Solyc04g008100.3/Solyc07g020870.3/Solyc03g034020.4/Solyc01g007040.4/Solyc09g083060.4/Solyc05g010650.3/Solyc03g093450.3/Solyc04g057940.4/Solyc01g007020.4/Solyc01g007000.4/Solyc06g074140.1/Solyc11g006030.1	14	1	Solyc11g006030.1	13	Solyc06g076040.3/Solyc02g085140.4/Solyc04g008100.3/Solyc07g020870.3/Solyc03g034020.4/Solyc01g007040.4/Solyc09g083060.4/Solyc05g010650.3/Solyc03g093450.3/Solyc04g057940.4/Solyc01g007020.4/Solyc01g007000.4/Solyc06g074140.1
BP	GO:0044255	cellular lipid metabolic process	22/1232	141/6678	0.83903	1	Solyc04g079960.1/Solyc01g067890.4/Solyc03g097470.3/Solyc12g056940.2/Solyc04g054890.3/Solyc05g051850.3/Solyc11g072990.1/Solyc07g064660.1/Solyc08g080170.3/Solyc02g085870.3/Solyc08g068390.3/Solyc03g005320.3/Solyc12g010590.3/Solyc01g095960.4/Solyc04g014800.3/Solyc10g086320.2/Solyc10g009240.3/Solyc07g014730.3/Solyc10g005820.3/Solyc05g009270.4/Solyc02g063140.4/Solyc01g096410.4	Solyc04g079960.1/Solyc01g067890.4/Solyc03g097470.3/Solyc12g056940.2/Solyc04g054890.3/Solyc05g051850.3/Solyc11g072990.1/Solyc07g064660.1/Solyc08g080170.3/Solyc02g085870.3/Solyc08g068390.3/Solyc03g005320.3/Solyc12g010590.3/Solyc01g095960.4/Solyc04g014800.3/Solyc10g086320.2/Solyc10g009240.3/Solyc07g014730.3/Solyc10g005820.3/Solyc05g009270.4/Solyc02g063140.4/Solyc01g096410.4	22	9	Solyc04g079960.1/Solyc01g067890.4/Solyc03g097470.3/Solyc12g056940.2/Solyc04g054890.3/Solyc07g064660.1/Solyc03g005320.3/Solyc01g095960.4/Solyc10g009240.3	13	Solyc05g051850.3/Solyc11g072990.1/Solyc08g080170.3/Solyc02g085870.3/Solyc08g068390.3/Solyc12g010590.3/Solyc04g014800.3/Solyc10g086320.2/Solyc07g014730.3/Solyc10g005820.3/Solyc05g009270.4/Solyc02g063140.4/Solyc01g096410.4
BP	GO:0006457	protein folding	7/1232	50/6678	0.841009	1	Solyc07g042250.3/Solyc06g036290.3/Solyc04g048900.3/Solyc02g077670.3/Solyc10g081240.3/Solyc06g074890.1/Solyc11g044450.3	Solyc07g042250.3/Solyc06g036290.3/Solyc04g048900.3/Solyc02g077670.3/Solyc10g081240.3/Solyc06g074890.1/Solyc11g044450.3	7	4	Solyc07g042250.3/Solyc06g036290.3/Solyc02g077670.3/Solyc10g081240.3	3	Solyc04g048900.3/Solyc06g074890.1/Solyc11g044450.3
BP	GO:0019752	carboxylic acid metabolic process	39/1232	241/6678	0.843522	1	Solyc08g066240.3/Solyc08g014130.3/Solyc08g066250.4/Solyc03g097470.3/Solyc10g083720.3/Solyc11g011920.2/Solyc08g068600.3/Solyc12g056940.2/Solyc07g065340.1/Solyc04g006970.4/Solyc04g009960.3/Solyc04g054890.3/Solyc09g075450.3/Solyc06g007180.3/Solyc06g074530.1/Solyc12g095760.2/Solyc08g068680.4/Solyc04g014730.4/Solyc05g012270.3/Solyc11g066890.1/Solyc11g072990.1/Solyc02g085870.3/Solyc10g007290.4/Solyc08g…	Solyc08g066240.3/Solyc08g014130.3/Solyc08g066250.4/Solyc03g097470.3/Solyc10g083720.3/Solyc11g011920.2/Solyc08g068600.3/Solyc12g056940.2/Solyc07g065340.1/Solyc04g006970.4/Solyc04g009960.3/Solyc04g054890.3/Solyc09g075450.3/Solyc06g007180.3/Solyc06g074530.1/Solyc12g095760.2/Solyc08g068680.4/Solyc04g014730.4/Solyc05g012270.3/Solyc11g066890.1/Solyc11g072990.1/Solyc02g085870.3/Solyc10g007290.4/Solyc08g…	39	18	Solyc08g066240.3/Solyc08g014130.3/Solyc08g066250.4/Solyc03g097470.3/Solyc10g083720.3/Solyc12g056940.2/Solyc07g065340.1/Solyc04g009960.3/Solyc04g054890.3/Solyc09g075450.3/Solyc06g007180.3/Solyc04g014730.4/Solyc05g012270.3/Solyc11g066890.1/Solyc08g066260.3/Solyc03g005320.3/Solyc10g009240.3/novel.492	21	Solyc11g011920.2/Solyc08g068600.3/Solyc04g006970.4/Solyc06g074530.1/Solyc12g095760.2/Solyc08g068680.4/Solyc11g072990.1/Solyc02g085870.3/Solyc10g007290.4/Solyc08g068390.3/Solyc03g026210.4/Solyc08g068610.3/Solyc03g117330.4/Solyc01g080280.3/Solyc07g065900.3/Solyc10g049970.2/Solyc08g068640.4/Solyc05g009270.4/Solyc08g068630.4/Solyc05g055730.4/Solyc02g063140.4
BP	GO:0007049	cell cycle	4/1232	31/6678	0.849996	1	Solyc01g088390.3/Solyc02g090680.3/Solyc01g089850.4/Solyc03g044480.3	Solyc01g088390.3/Solyc02g090680.3/Solyc01g089850.4/Solyc03g044480.3	4	1	Solyc01g088390.3	3	Solyc02g090680.3/Solyc01g089850.4/Solyc03g044480.3
BP	GO:0043436	oxoacid metabolic process	39/1232	243/6678	0.857544	1	Solyc08g066240.3/Solyc08g014130.3/Solyc08g066250.4/Solyc03g097470.3/Solyc10g083720.3/Solyc11g011920.2/Solyc08g068600.3/Solyc12g056940.2/Solyc07g065340.1/Solyc04g006970.4/Solyc04g009960.3/Solyc04g054890.3/Solyc09g075450.3/Solyc06g007180.3/Solyc06g074530.1/Solyc12g095760.2/Solyc08g068680.4/Solyc04g014730.4/Solyc05g012270.3/Solyc11g066890.1/Solyc11g072990.1/Solyc02g085870.3/Solyc10g007290.4/Solyc08g…	Solyc08g066240.3/Solyc08g014130.3/Solyc08g066250.4/Solyc03g097470.3/Solyc10g083720.3/Solyc11g011920.2/Solyc08g068600.3/Solyc12g056940.2/Solyc07g065340.1/Solyc04g006970.4/Solyc04g009960.3/Solyc04g054890.3/Solyc09g075450.3/Solyc06g007180.3/Solyc06g074530.1/Solyc12g095760.2/Solyc08g068680.4/Solyc04g014730.4/Solyc05g012270.3/Solyc11g066890.1/Solyc11g072990.1/Solyc02g085870.3/Solyc10g007290.4/Solyc08g…	39	18	Solyc08g066240.3/Solyc08g014130.3/Solyc08g066250.4/Solyc03g097470.3/Solyc10g083720.3/Solyc12g056940.2/Solyc07g065340.1/Solyc04g009960.3/Solyc04g054890.3/Solyc09g075450.3/Solyc06g007180.3/Solyc04g014730.4/Solyc05g012270.3/Solyc11g066890.1/Solyc08g066260.3/Solyc03g005320.3/Solyc10g009240.3/novel.492	21	Solyc11g011920.2/Solyc08g068600.3/Solyc04g006970.4/Solyc06g074530.1/Solyc12g095760.2/Solyc08g068680.4/Solyc11g072990.1/Solyc02g085870.3/Solyc10g007290.4/Solyc08g068390.3/Solyc03g026210.4/Solyc08g068610.3/Solyc03g117330.4/Solyc01g080280.3/Solyc07g065900.3/Solyc10g049970.2/Solyc08g068640.4/Solyc05g009270.4/Solyc08g068630.4/Solyc05g055730.4/Solyc02g063140.4
BP	GO:0006082	organic acid metabolic process	39/1232	244/6678	0.864198	1	Solyc08g066240.3/Solyc08g014130.3/Solyc08g066250.4/Solyc03g097470.3/Solyc10g083720.3/Solyc11g011920.2/Solyc08g068600.3/Solyc12g056940.2/Solyc07g065340.1/Solyc04g006970.4/Solyc04g009960.3/Solyc04g054890.3/Solyc09g075450.3/Solyc06g007180.3/Solyc06g074530.1/Solyc12g095760.2/Solyc08g068680.4/Solyc04g014730.4/Solyc05g012270.3/Solyc11g066890.1/Solyc11g072990.1/Solyc02g085870.3/Solyc10g007290.4/Solyc08g…	Solyc08g066240.3/Solyc08g014130.3/Solyc08g066250.4/Solyc03g097470.3/Solyc10g083720.3/Solyc11g011920.2/Solyc08g068600.3/Solyc12g056940.2/Solyc07g065340.1/Solyc04g006970.4/Solyc04g009960.3/Solyc04g054890.3/Solyc09g075450.3/Solyc06g007180.3/Solyc06g074530.1/Solyc12g095760.2/Solyc08g068680.4/Solyc04g014730.4/Solyc05g012270.3/Solyc11g066890.1/Solyc11g072990.1/Solyc02g085870.3/Solyc10g007290.4/Solyc08g…	39	18	Solyc08g066240.3/Solyc08g014130.3/Solyc08g066250.4/Solyc03g097470.3/Solyc10g083720.3/Solyc12g056940.2/Solyc07g065340.1/Solyc04g009960.3/Solyc04g054890.3/Solyc09g075450.3/Solyc06g007180.3/Solyc04g014730.4/Solyc05g012270.3/Solyc11g066890.1/Solyc08g066260.3/Solyc03g005320.3/Solyc10g009240.3/novel.492	21	Solyc11g011920.2/Solyc08g068600.3/Solyc04g006970.4/Solyc06g074530.1/Solyc12g095760.2/Solyc08g068680.4/Solyc11g072990.1/Solyc02g085870.3/Solyc10g007290.4/Solyc08g068390.3/Solyc03g026210.4/Solyc08g068610.3/Solyc03g117330.4/Solyc01g080280.3/Solyc07g065900.3/Solyc10g049970.2/Solyc08g068640.4/Solyc05g009270.4/Solyc08g068630.4/Solyc05g055730.4/Solyc02g063140.4
BP	GO:0000278	mitotic cell cycle	1/1232	10/6678	0.870088	1	Solyc01g088390.3	Solyc01g088390.3	1	1	Solyc01g088390.3	0
BP	GO:0006265	DNA topological change	1/1232	10/6678	0.870088	1	Solyc01g087500.3	Solyc01g087500.3	1	0		1	Solyc01g087500.3
BP	GO:0009767	photosynthetic electron transport chain	1/1232	10/6678	0.870088	1	Solyc00g500206.1	Solyc00g500206.1	1	1	Solyc00g500206.1	0
BP	GO:0019220	regulation of phosphate metabolic process	1/1232	10/6678	0.870088	1	Solyc01g089850.4	Solyc01g089850.4	1	0		1	Solyc01g089850.4
BP	GO:0031399	regulation of protein modification process	1/1232	10/6678	0.870088	1	Solyc01g089850.4	Solyc01g089850.4	1	0		1	Solyc01g089850.4
BP	GO:0046834	lipid phosphorylation	1/1232	10/6678	0.870088	1	Solyc04g014800.3	Solyc04g014800.3	1	0		1	Solyc04g014800.3
BP	GO:0046854	phosphatidylinositol phosphorylation	1/1232	10/6678	0.870088	1	Solyc04g014800.3	Solyc04g014800.3	1	0		1	Solyc04g014800.3
BP	GO:0051174	regulation of phosphorus metabolic process	1/1232	10/6678	0.870088	1	Solyc01g089850.4	Solyc01g089850.4	1	0		1	Solyc01g089850.4
BP	GO:0030258	lipid modification	2/1232	19/6678	0.89036	1	Solyc04g054890.3/Solyc04g014800.3	Solyc04g054890.3/Solyc04g014800.3	2	1	Solyc04g054890.3	1	Solyc04g014800.3
BP	GO:0006508	proteolysis	55/1232	342/6678	0.892103	1	Solyc01g087950.3/Solyc02g077040.4/Solyc04g005040.1/Solyc08g065790.3/Solyc04g077650.3/Solyc04g015340.3/Solyc07g008900.4/Solyc01g108490.3/Solyc04g005050.1/Solyc03g044150.4/Solyc08g065780.2/Solyc04g081810.4/Solyc03g007000.4/Solyc08g067990.3/Solyc11g066250.2/Solyc01g108450.3/Solyc04g077670.3/Solyc01g087850.2/Solyc04g078110.1/Solyc08g007620.2/Solyc04g079070.4/Solyc01g087790.2/Solyc01g087970.3/Solyc02g…	Solyc01g087950.3/Solyc02g077040.4/Solyc04g005040.1/Solyc08g065790.3/Solyc04g077650.3/Solyc04g015340.3/Solyc07g008900.4/Solyc01g108490.3/Solyc04g005050.1/Solyc03g044150.4/Solyc08g065780.2/Solyc04g081810.4/Solyc03g007000.4/Solyc08g067990.3/Solyc11g066250.2/Solyc01g108450.3/Solyc04g077670.3/Solyc01g087850.2/Solyc04g078110.1/Solyc08g007620.2/Solyc04g079070.4/Solyc01g087790.2/Solyc01g087970.3/Solyc02g…	55	15	Solyc01g087950.3/Solyc02g077040.4/Solyc04g077650.3/Solyc04g015340.3/Solyc03g007000.4/Solyc04g078110.1/Solyc01g087970.3/Solyc04g082120.3/Solyc07g055080.3/Solyc06g083040.3/Solyc02g093040.4/Solyc04g077640.4/Solyc10g085540.1/Solyc02g072370.1/Solyc01g087940.3	40	Solyc04g005040.1/Solyc08g065790.3/Solyc07g008900.4/Solyc01g108490.3/Solyc04g005050.1/Solyc03g044150.4/Solyc08g065780.2/Solyc04g081810.4/Solyc08g067990.3/Solyc11g066250.2/Solyc01g108450.3/Solyc04g077670.3/Solyc01g087850.2/Solyc08g007620.2/Solyc04g079070.4/Solyc01g087790.2/Solyc02g076750.3/Solyc08g079890.2/Solyc10g084320.3/Solyc03g111730.3/Solyc08g079840.2/Solyc04g078730.1/Solyc07g005190.3/Solyc04g…
BP	GO:0006081	cellular aldehyde metabolic process	1/1232	11/6678	0.894091	1	novel.492	-	1	1	novel.492	0
BP	GO:0006576	cellular biogenic amine metabolic process	1/1232	11/6678	0.894091	1	Solyc10g049970.2	Solyc10g049970.2	1	0		1	Solyc10g049970.2
BP	GO:0006778	porphyrin-containing compound metabolic process	1/1232	11/6678	0.894091	1	Solyc06g053980.3	Solyc06g053980.3	1	0		1	Solyc06g053980.3
BP	GO:0007059	chromosome segregation	1/1232	11/6678	0.894091	1	Solyc01g088390.3	Solyc01g088390.3	1	1	Solyc01g088390.3	0
BP	GO:0044106	cellular amine metabolic process	1/1232	11/6678	0.894091	1	Solyc10g049970.2	Solyc10g049970.2	1	0		1	Solyc10g049970.2
BP	GO:1901292	nucleoside phosphate catabolic process	5/1232	41/6678	0.897675	1	Solyc10g083720.3/Solyc12g095760.2/Solyc07g065900.3/Solyc06g069640.3/Solyc06g083130.4	Solyc10g083720.3/Solyc12g095760.2/Solyc07g065900.3/Solyc06g069640.3/Solyc06g083130.4	5	1	Solyc10g083720.3	4	Solyc12g095760.2/Solyc07g065900.3/Solyc06g069640.3/Solyc06g083130.4
BP	GO:0033013	tetrapyrrole metabolic process	2/1232	20/6678	0.906813	1	Solyc06g053980.3/Solyc02g068350.1	Solyc06g053980.3/Solyc02g068350.1	2	0		2	Solyc06g053980.3/Solyc02g068350.1
BP	GO:0034404	nucleobase-containing small molecule biosynthetic process	5/1232	42/6678	0.909093	1	Solyc10g083720.3/Solyc12g095760.2/Solyc07g065900.3/Solyc06g069640.3/Solyc06g083130.4	Solyc10g083720.3/Solyc12g095760.2/Solyc07g065900.3/Solyc06g069640.3/Solyc06g083130.4	5	1	Solyc10g083720.3	4	Solyc12g095760.2/Solyc07g065900.3/Solyc06g069640.3/Solyc06g083130.4
BP	GO:0015979	photosynthesis	7/1232	56/6678	0.91327	1	Solyc12g017250.2/Solyc06g054260.1/Solyc07g054290.1/Solyc06g066640.3/Solyc00g500066.1/Solyc05g007780.3/Solyc00g500206.1	Solyc12g017250.2/Solyc06g054260.1/Solyc07g054290.1/Solyc06g066640.3/Solyc00g500066.1/Solyc05g007780.3/Solyc00g500206.1	7	7	Solyc12g017250.2/Solyc06g054260.1/Solyc07g054290.1/Solyc06g066640.3/Solyc00g500066.1/Solyc05g007780.3/Solyc00g500206.1	0
BP	GO:0006575	cellular modified amino acid metabolic process	1/1232	12/6678	0.913662	1	Solyc12g096320.2	Solyc12g096320.2	1	1	Solyc12g096320.2	0
BP	GO:0007264	small GTPase mediated signal transduction	1/1232	12/6678	0.913662	1	Solyc04g005560.3	Solyc04g005560.3	1	0		1	Solyc04g005560.3
BP	GO:0016226	iron-sulfur cluster assembly	1/1232	12/6678	0.913662	1	Solyc08g007010.4	Solyc08g007010.4	1	1	Solyc08g007010.4	0
BP	GO:0031163	metallo-sulfur cluster assembly	1/1232	12/6678	0.913662	1	Solyc08g007010.4	Solyc08g007010.4	1	1	Solyc08g007010.4	0
BP	GO:0048519	negative regulation of biological process	4/1232	36/6678	0.92019	1	Solyc02g090680.3/Solyc06g076210.3/Solyc06g005550.3/Solyc03g044480.3	Solyc02g090680.3/Solyc06g076210.3/Solyc06g005550.3/Solyc03g044480.3	4	0		4	Solyc02g090680.3/Solyc06g076210.3/Solyc06g005550.3/Solyc03g044480.3
BP	GO:0010629	negative regulation of gene expression	2/1232	21/6678	0.920933	1	Solyc06g076210.3/Solyc06g005550.3	Solyc06g076210.3/Solyc06g005550.3	2	0		2	Solyc06g076210.3/Solyc06g005550.3
BP	GO:0006400	tRNA modification	1/1232	13/6678	0.929619	1	Solyc04g074710.3	Solyc04g074710.3	1	0		1	Solyc04g074710.3
BP	GO:0009966	regulation of signal transduction	1/1232	13/6678	0.929619	1	Solyc04g005560.3	Solyc04g005560.3	1	0		1	Solyc04g005560.3
BP	GO:0010646	regulation of cell communication	1/1232	13/6678	0.929619	1	Solyc04g005560.3	Solyc04g005560.3	1	0		1	Solyc04g005560.3
BP	GO:0023051	regulation of signaling	1/1232	13/6678	0.929619	1	Solyc04g005560.3	Solyc04g005560.3	1	0		1	Solyc04g005560.3
BP	GO:0048285	organelle fission	1/1232	13/6678	0.929619	1	Solyc01g088390.3	Solyc01g088390.3	1	1	Solyc01g088390.3	0
BP	GO:0072657	protein localization to membrane	1/1232	13/6678	0.929619	1	Solyc02g038815.1	Solyc02g038815.1	1	0		1	Solyc02g038815.1
BP	GO:0090150	establishment of protein localization to membrane	1/1232	13/6678	0.929619	1	Solyc02g038815.1	Solyc02g038815.1	1	0		1	Solyc02g038815.1
BP	GO:0051716	cellular response to stimulus	36/1232	239/6678	0.930633	1	Solyc08g077230.3/Solyc12g010130.1/Solyc09g075440.4/Solyc10g083630.2/Solyc06g053710.3/Solyc06g082440.1/Solyc12g096900.2/Solyc01g014840.3/Solyc02g083670.4/Solyc10g005210.4/Solyc04g007320.3/Solyc06g007440.4/Solyc01g008130.4/Solyc05g047600.4/Solyc10g076710.3/Solyc01g096360.3/Solyc09g007710.3/Solyc12g097000.2/Solyc08g067310.1/Solyc01g102880.3/Solyc08g007330.3/Solyc04g005560.3/Solyc02g071220.3/Solyc12g…	Solyc08g077230.3/Solyc12g010130.1/Solyc09g075440.4/Solyc10g083630.2/Solyc06g053710.3/Solyc06g082440.1/Solyc12g096900.2/Solyc01g014840.3/Solyc02g083670.4/Solyc10g005210.4/Solyc04g007320.3/Solyc06g007440.4/Solyc01g008130.4/Solyc05g047600.4/Solyc10g076710.3/Solyc01g096360.3/Solyc09g007710.3/Solyc12g097000.2/Solyc08g067310.1/Solyc01g102880.3/Solyc08g007330.3/Solyc04g005560.3/Solyc02g071220.3/Solyc12g…	36	6	Solyc08g077230.3/Solyc12g010130.1/Solyc09g075440.4/Solyc10g083630.2/Solyc06g053710.3/Solyc08g067310.1	30	Solyc06g082440.1/Solyc12g096900.2/Solyc01g014840.3/Solyc02g083670.4/Solyc10g005210.4/Solyc04g007320.3/Solyc06g007440.4/Solyc01g008130.4/Solyc05g047600.4/Solyc10g076710.3/Solyc01g096360.3/Solyc09g007710.3/Solyc12g097000.2/Solyc01g102880.3/Solyc08g007330.3/Solyc04g005560.3/Solyc02g071220.3/Solyc12g010050.2/Solyc12g096880.3/Solyc07g052770.2/Solyc04g079990.4/Solyc12g097020.2/Solyc07g055900.1/Solyc02g…
BP	GO:0007010	cytoskeleton organization	2/1232	22/6678	0.933019	1	Solyc04g008040.4/Solyc01g109580.4	Solyc04g008040.4/Solyc01g109580.4	2	0		2	Solyc04g008040.4/Solyc01g109580.4
BP	GO:0018205	peptidyl-lysine modification	2/1232	22/6678	0.933019	1	Solyc03g093700.3/Solyc09g090630.3	Solyc03g093700.3/Solyc09g090630.3	2	0		2	Solyc03g093700.3/Solyc09g090630.3
BP	GO:0006298	mismatch repair	1/1232	14/6678	0.942628	1	Solyc08g007330.3	Solyc08g007330.3	1	0		1	Solyc08g007330.3
BP	GO:0031123	RNA 3'-end processing	1/1232	14/6678	0.942628	1	Solyc12g099180.3	Solyc12g099180.3	1	1	Solyc12g099180.3	0
BP	GO:0009892	negative regulation of metabolic process	2/1232	23/6678	0.943341	1	Solyc06g076210.3/Solyc06g005550.3	Solyc06g076210.3/Solyc06g005550.3	2	0		2	Solyc06g076210.3/Solyc06g005550.3
BP	GO:0010605	negative regulation of macromolecule metabolic process	2/1232	23/6678	0.943341	1	Solyc06g076210.3/Solyc06g005550.3	Solyc06g076210.3/Solyc06g005550.3	2	0		2	Solyc06g076210.3/Solyc06g005550.3
BP	GO:0016569	covalent chromatin modification	2/1232	23/6678	0.943341	1	Solyc03g093700.3/Solyc09g090630.3	Solyc03g093700.3/Solyc09g090630.3	2	0		2	Solyc03g093700.3/Solyc09g090630.3
BP	GO:0016570	histone modification	2/1232	23/6678	0.943341	1	Solyc03g093700.3/Solyc09g090630.3	Solyc03g093700.3/Solyc09g090630.3	2	0		2	Solyc03g093700.3/Solyc09g090630.3
BP	GO:0016052	carbohydrate catabolic process	5/1232	47/6678	0.950945	1	Solyc10g083720.3/Solyc01g067660.3/Solyc12g095760.2/Solyc07g065900.3/Solyc12g008650.2	Solyc10g083720.3/Solyc01g067660.3/Solyc12g095760.2/Solyc07g065900.3/Solyc12g008650.2	5	2	Solyc10g083720.3/Solyc01g067660.3	3	Solyc12g095760.2/Solyc07g065900.3/Solyc12g008650.2
BP	GO:0043414	macromolecule methylation	2/1232	24/6678	0.952138	1	Solyc03g093700.3/Solyc09g090630.3	Solyc03g093700.3/Solyc09g090630.3	2	0		2	Solyc03g093700.3/Solyc09g090630.3
BP	GO:0045017	glycerolipid biosynthetic process	2/1232	24/6678	0.952138	1	Solyc12g010590.3/Solyc01g095960.4	Solyc12g010590.3/Solyc01g095960.4	2	1	Solyc01g095960.4	1	Solyc12g010590.3
BP	GO:0006766	vitamin metabolic process	1/1232	15/6678	0.953235	1	Solyc11g073160.3	Solyc11g073160.3	1	1	Solyc11g073160.3	0
BP	GO:0006767	water-soluble vitamin metabolic process	1/1232	15/6678	0.953235	1	Solyc11g073160.3	Solyc11g073160.3	1	1	Solyc11g073160.3	0
BP	GO:0009110	vitamin biosynthetic process	1/1232	15/6678	0.953235	1	Solyc11g073160.3	Solyc11g073160.3	1	1	Solyc11g073160.3	0
BP	GO:0042364	water-soluble vitamin biosynthetic process	1/1232	15/6678	0.953235	1	Solyc11g073160.3	Solyc11g073160.3	1	1	Solyc11g073160.3	0
BP	GO:0046700	heterocycle catabolic process	7/1232	62/6678	0.955276	1	Solyc10g083720.3/Solyc12g095760.2/Solyc06g053980.3/Solyc07g065900.3/Solyc10g049970.2/Solyc06g069640.3/Solyc06g083130.4	Solyc10g083720.3/Solyc12g095760.2/Solyc06g053980.3/Solyc07g065900.3/Solyc10g049970.2/Solyc06g069640.3/Solyc06g083130.4	7	1	Solyc10g083720.3	6	Solyc12g095760.2/Solyc06g053980.3/Solyc07g065900.3/Solyc10g049970.2/Solyc06g069640.3/Solyc06g083130.4
BP	GO:0019439	aromatic compound catabolic process	7/1232	63/6678	0.960144	1	Solyc10g083720.3/Solyc12g095760.2/Solyc06g053980.3/Solyc07g065900.3/Solyc10g049970.2/Solyc06g069640.3/Solyc06g083130.4	Solyc10g083720.3/Solyc12g095760.2/Solyc06g053980.3/Solyc07g065900.3/Solyc10g049970.2/Solyc06g069640.3/Solyc06g083130.4	7	1	Solyc10g083720.3	6	Solyc12g095760.2/Solyc06g053980.3/Solyc07g065900.3/Solyc10g049970.2/Solyc06g069640.3/Solyc06g083130.4
BP	GO:0044270	cellular nitrogen compound catabolic process	7/1232	63/6678	0.960144	1	Solyc10g083720.3/Solyc12g095760.2/Solyc06g053980.3/Solyc07g065900.3/Solyc10g049970.2/Solyc06g069640.3/Solyc06g083130.4	Solyc10g083720.3/Solyc12g095760.2/Solyc06g053980.3/Solyc07g065900.3/Solyc10g049970.2/Solyc06g069640.3/Solyc06g083130.4	7	1	Solyc10g083720.3	6	Solyc12g095760.2/Solyc06g053980.3/Solyc07g065900.3/Solyc10g049970.2/Solyc06g069640.3/Solyc06g083130.4
BP	GO:1901361	organic cyclic compound catabolic process	7/1232	63/6678	0.960144	1	Solyc10g083720.3/Solyc12g095760.2/Solyc06g053980.3/Solyc07g065900.3/Solyc10g049970.2/Solyc06g069640.3/Solyc06g083130.4	Solyc10g083720.3/Solyc12g095760.2/Solyc06g053980.3/Solyc07g065900.3/Solyc10g049970.2/Solyc06g069640.3/Solyc06g083130.4	7	1	Solyc10g083720.3	6	Solyc12g095760.2/Solyc06g053980.3/Solyc07g065900.3/Solyc10g049970.2/Solyc06g069640.3/Solyc06g083130.4
BP	GO:0032268	regulation of cellular protein metabolic process	1/1232	16/6678	0.961882	1	Solyc01g089850.4	Solyc01g089850.4	1	0		1	Solyc01g089850.4
BP	GO:0048583	regulation of response to stimulus	1/1232	16/6678	0.961882	1	Solyc04g005560.3	Solyc04g005560.3	1	0		1	Solyc04g005560.3
BP	GO:0071804	cellular potassium ion transport	1/1232	16/6678	0.961882	1	Solyc12g005680.3	Solyc12g005680.3	1	1	Solyc12g005680.3	0
BP	GO:0071805	potassium ion transmembrane transport	1/1232	16/6678	0.961882	1	Solyc12g005680.3	Solyc12g005680.3	1	1	Solyc12g005680.3	0
BP	GO:0046486	glycerolipid metabolic process	5/1232	49/6678	0.96208	1	Solyc12g010590.3/Solyc01g095960.4/Solyc04g014800.3/Solyc10g086320.2/Solyc01g096410.4	Solyc12g010590.3/Solyc01g095960.4/Solyc04g014800.3/Solyc10g086320.2/Solyc01g096410.4	5	1	Solyc01g095960.4	4	Solyc12g010590.3/Solyc04g014800.3/Solyc10g086320.2/Solyc01g096410.4
BP	GO:0017144	drug metabolic process	15/1232	118/6678	0.964178	1	Solyc09g098540.3/Solyc02g082920.4/Solyc10g083720.3/Solyc01g101060.4/Solyc04g006970.4/Solyc09g075450.3/Solyc06g074530.1/Solyc12g095760.2/Solyc11g066890.1/Solyc10g007290.4/Solyc00g500063.1/Solyc10g055800.2/Solyc07g065900.3/Solyc11g073160.3/Solyc04g072000.4	Solyc09g098540.3/Solyc02g082920.4/Solyc10g083720.3/Solyc01g101060.4/Solyc04g006970.4/Solyc09g075450.3/Solyc06g074530.1/Solyc12g095760.2/Solyc11g066890.1/Solyc10g007290.4/Solyc00g500063.1/Solyc10g055800.2/Solyc07g065900.3/Solyc11g073160.3/Solyc04g072000.4	15	8	Solyc02g082920.4/Solyc10g083720.3/Solyc09g075450.3/Solyc11g066890.1/Solyc00g500063.1/Solyc10g055800.2/Solyc11g073160.3/Solyc04g072000.4	7	Solyc09g098540.3/Solyc01g101060.4/Solyc04g006970.4/Solyc06g074530.1/Solyc12g095760.2/Solyc10g007290.4/Solyc07g065900.3
BP	GO:0006813	potassium ion transport	1/1232	17/6678	0.968931	1	Solyc12g005680.3	Solyc12g005680.3	1	1	Solyc12g005680.3	0
BP	GO:0033014	tetrapyrrole biosynthetic process	1/1232	17/6678	0.968931	1	Solyc02g068350.1	Solyc02g068350.1	1	0		1	Solyc02g068350.1
BP	GO:0050790	regulation of catalytic activity	1/1232	17/6678	0.968931	1	Solyc01g089850.4	Solyc01g089850.4	1	0		1	Solyc01g089850.4
BP	GO:0065009	regulation of molecular function	1/1232	17/6678	0.968931	1	Solyc01g089850.4	Solyc01g089850.4	1	0		1	Solyc01g089850.4
BP	GO:0006096	glycolytic process	3/1232	35/6678	0.969036	1	Solyc10g083720.3/Solyc12g095760.2/Solyc07g065900.3	Solyc10g083720.3/Solyc12g095760.2/Solyc07g065900.3	3	1	Solyc10g083720.3	2	Solyc12g095760.2/Solyc07g065900.3
BP	GO:0006165	nucleoside diphosphate phosphorylation	3/1232	35/6678	0.969036	1	Solyc10g083720.3/Solyc12g095760.2/Solyc07g065900.3	Solyc10g083720.3/Solyc12g095760.2/Solyc07g065900.3	3	1	Solyc10g083720.3	2	Solyc12g095760.2/Solyc07g065900.3
BP	GO:0006757	ATP generation from ADP	3/1232	35/6678	0.969036	1	Solyc10g083720.3/Solyc12g095760.2/Solyc07g065900.3	Solyc10g083720.3/Solyc12g095760.2/Solyc07g065900.3	3	1	Solyc10g083720.3	2	Solyc12g095760.2/Solyc07g065900.3
BP	GO:0009132	nucleoside diphosphate metabolic process	3/1232	35/6678	0.969036	1	Solyc10g083720.3/Solyc12g095760.2/Solyc07g065900.3	Solyc10g083720.3/Solyc12g095760.2/Solyc07g065900.3	3	1	Solyc10g083720.3	2	Solyc12g095760.2/Solyc07g065900.3
BP	GO:0009135	purine nucleoside diphosphate metabolic process	3/1232	35/6678	0.969036	1	Solyc10g083720.3/Solyc12g095760.2/Solyc07g065900.3	Solyc10g083720.3/Solyc12g095760.2/Solyc07g065900.3	3	1	Solyc10g083720.3	2	Solyc12g095760.2/Solyc07g065900.3
BP	GO:0009179	purine ribonucleoside diphosphate metabolic process	3/1232	35/6678	0.969036	1	Solyc10g083720.3/Solyc12g095760.2/Solyc07g065900.3	Solyc10g083720.3/Solyc12g095760.2/Solyc07g065900.3	3	1	Solyc10g083720.3	2	Solyc12g095760.2/Solyc07g065900.3
BP	GO:0009185	ribonucleoside diphosphate metabolic process	3/1232	35/6678	0.969036	1	Solyc10g083720.3/Solyc12g095760.2/Solyc07g065900.3	Solyc10g083720.3/Solyc12g095760.2/Solyc07g065900.3	3	1	Solyc10g083720.3	2	Solyc12g095760.2/Solyc07g065900.3
BP	GO:0042866	pyruvate biosynthetic process	3/1232	35/6678	0.969036	1	Solyc10g083720.3/Solyc12g095760.2/Solyc07g065900.3	Solyc10g083720.3/Solyc12g095760.2/Solyc07g065900.3	3	1	Solyc10g083720.3	2	Solyc12g095760.2/Solyc07g065900.3
BP	GO:0046031	ADP metabolic process	3/1232	35/6678	0.969036	1	Solyc10g083720.3/Solyc12g095760.2/Solyc07g065900.3	Solyc10g083720.3/Solyc12g095760.2/Solyc07g065900.3	3	1	Solyc10g083720.3	2	Solyc12g095760.2/Solyc07g065900.3
BP	GO:0046939	nucleotide phosphorylation	3/1232	35/6678	0.969036	1	Solyc10g083720.3/Solyc12g095760.2/Solyc07g065900.3	Solyc10g083720.3/Solyc12g095760.2/Solyc07g065900.3	3	1	Solyc10g083720.3	2	Solyc12g095760.2/Solyc07g065900.3
BP	GO:0019359	nicotinamide nucleotide biosynthetic process	4/1232	43/6678	0.969329	1	Solyc10g083720.3/Solyc12g095760.2/Solyc03g112060.3/Solyc07g065900.3	Solyc10g083720.3/Solyc12g095760.2/Solyc03g112060.3/Solyc07g065900.3	4	1	Solyc10g083720.3	3	Solyc12g095760.2/Solyc03g112060.3/Solyc07g065900.3
BP	GO:0019363	pyridine nucleotide biosynthetic process	4/1232	43/6678	0.969329	1	Solyc10g083720.3/Solyc12g095760.2/Solyc03g112060.3/Solyc07g065900.3	Solyc10g083720.3/Solyc12g095760.2/Solyc03g112060.3/Solyc07g065900.3	4	1	Solyc10g083720.3	3	Solyc12g095760.2/Solyc03g112060.3/Solyc07g065900.3
BP	GO:0072525	pyridine-containing compound biosynthetic process	4/1232	44/6678	0.9734	1	Solyc10g083720.3/Solyc12g095760.2/Solyc03g112060.3/Solyc07g065900.3	Solyc10g083720.3/Solyc12g095760.2/Solyc03g112060.3/Solyc07g065900.3	4	1	Solyc10g083720.3	3	Solyc12g095760.2/Solyc03g112060.3/Solyc07g065900.3
BP	GO:0006090	pyruvate metabolic process	3/1232	36/6678	0.973476	1	Solyc10g083720.3/Solyc12g095760.2/Solyc07g065900.3	Solyc10g083720.3/Solyc12g095760.2/Solyc07g065900.3	3	1	Solyc10g083720.3	2	Solyc12g095760.2/Solyc07g065900.3
BP	GO:0009166	nucleotide catabolic process	3/1232	36/6678	0.973476	1	Solyc10g083720.3/Solyc12g095760.2/Solyc07g065900.3	Solyc10g083720.3/Solyc12g095760.2/Solyc07g065900.3	3	1	Solyc10g083720.3	2	Solyc12g095760.2/Solyc07g065900.3
BP	GO:0051246	regulation of protein metabolic process	1/1232	18/6678	0.974677	1	Solyc01g089850.4	Solyc01g089850.4	1	0		1	Solyc01g089850.4
BP	GO:0006812	cation transport	28/1232	206/6678	0.975767	1	Solyc09g008200.4/Solyc01g098190.3/Solyc10g086280.2/Solyc05g054210.3/Solyc09g064730.3/Solyc01g080070.4/Solyc08g065190.3/Solyc01g067710.3/Solyc04g054500.3/Solyc00g500063.1/Solyc03g032240.4/Solyc11g007200.3/Solyc10g076480.2/Solyc02g081600.4/Solyc09g011665.1/Solyc07g043230.3/Solyc03g080110.3/Solyc01g086730.4/Solyc08g080890.3/Solyc03g043640.3/Solyc02g069210.3/Solyc01g100390.3/Solyc12g056160.2/Solyc12g…	Solyc09g008200.4/Solyc01g098190.3/Solyc10g086280.2/Solyc05g054210.3/Solyc09g064730.3/Solyc01g080070.4/Solyc08g065190.3/Solyc01g067710.3/Solyc04g054500.3/Solyc00g500063.1/Solyc03g032240.4/Solyc11g007200.3/Solyc10g076480.2/Solyc02g081600.4/Solyc09g011665.1/Solyc07g043230.3/Solyc03g080110.3/Solyc01g086730.4/Solyc08g080890.3/Solyc03g043640.3/Solyc02g069210.3/Solyc01g100390.3/Solyc12g056160.2/Solyc12g…	28	12	Solyc09g008200.4/Solyc01g098190.3/Solyc09g064730.3/Solyc08g065190.3/Solyc01g067710.3/Solyc00g500063.1/Solyc03g032240.4/Solyc03g080110.3/Solyc03g043640.3/Solyc01g100390.3/Solyc12g005680.3/Solyc06g009240.4	16	Solyc10g086280.2/Solyc05g054210.3/Solyc01g080070.4/Solyc04g054500.3/Solyc11g007200.3/Solyc10g076480.2/Solyc02g081600.4/Solyc09g011665.1/Solyc07g043230.3/Solyc01g086730.4/Solyc08g080890.3/Solyc02g069210.3/Solyc12g056160.2/Solyc08g075880.4/Solyc07g055010.3/Solyc04g007630.2
BP	GO:1901565	organonitrogen compound catabolic process	11/1232	96/6678	0.977434	1	Solyc09g098540.3/Solyc02g082920.4/Solyc06g053980.3/Solyc10g055800.2/Solyc12g096320.2/Solyc10g049970.2/Solyc07g055080.3/Solyc04g072000.4/Solyc06g008710.3/Solyc01g067210.4/Solyc01g067120.4	Solyc09g098540.3/Solyc02g082920.4/Solyc06g053980.3/Solyc10g055800.2/Solyc12g096320.2/Solyc10g049970.2/Solyc07g055080.3/Solyc04g072000.4/Solyc06g008710.3/Solyc01g067210.4/Solyc01g067120.4	11	5	Solyc02g082920.4/Solyc10g055800.2/Solyc12g096320.2/Solyc07g055080.3/Solyc04g072000.4	6	Solyc09g098540.3/Solyc06g053980.3/Solyc10g049970.2/Solyc06g008710.3/Solyc01g067210.4/Solyc01g067120.4
BP	GO:0008380	RNA splicing	1/1232	20/6678	0.98318	1	Solyc07g052190.1	Solyc07g052190.1	1	0		1	Solyc07g052190.1
BP	GO:0009116	nucleoside metabolic process	1/1232	20/6678	0.98318	1	Solyc01g088360.4	Solyc01g088360.4	1	1	Solyc01g088360.4	0
BP	GO:1901657	glycosyl compound metabolic process	1/1232	20/6678	0.98318	1	Solyc01g088360.4	Solyc01g088360.4	1	1	Solyc01g088360.4	0
BP	GO:0046488	phosphatidylinositol metabolic process	3/1232	39/6678	0.983448	1	Solyc04g014800.3/Solyc10g086320.2/Solyc01g096410.4	Solyc04g014800.3/Solyc10g086320.2/Solyc01g096410.4	3	0		3	Solyc04g014800.3/Solyc10g086320.2/Solyc01g096410.4
BP	GO:0045454	cell redox homeostasis	11/1232	100/6678	0.98527	1	Solyc01g100320.3/Solyc05g006850.4/Solyc05g006870.3/Solyc10g006970.3/Solyc04g078910.3/Solyc05g006855.1/Solyc01g067440.4/Solyc08g083270.3/Solyc03g095500.3/Solyc06g082170.2/Solyc01g067460.3	Solyc01g100320.3/Solyc05g006850.4/Solyc05g006870.3/Solyc10g006970.3/Solyc04g078910.3/Solyc05g006855.1/Solyc01g067440.4/Solyc08g083270.3/Solyc03g095500.3/Solyc06g082170.2/Solyc01g067460.3	11	8	Solyc01g100320.3/Solyc05g006850.4/Solyc05g006870.3/Solyc10g006970.3/Solyc04g078910.3/Solyc05g006855.1/Solyc01g067440.4/Solyc06g082170.2	3	Solyc08g083270.3/Solyc03g095500.3/Solyc01g067460.3
BP	GO:0042592	homeostatic process	12/1232	107/6678	0.985322	1	Solyc01g100320.3/Solyc05g006850.4/Solyc05g006870.3/Solyc10g006970.3/Solyc04g078910.3/Solyc05g006855.1/Solyc01g067440.4/Solyc07g055900.1/Solyc08g083270.3/Solyc03g095500.3/Solyc06g082170.2/Solyc01g067460.3	Solyc01g100320.3/Solyc05g006850.4/Solyc05g006870.3/Solyc10g006970.3/Solyc04g078910.3/Solyc05g006855.1/Solyc01g067440.4/Solyc07g055900.1/Solyc08g083270.3/Solyc03g095500.3/Solyc06g082170.2/Solyc01g067460.3	12	8	Solyc01g100320.3/Solyc05g006850.4/Solyc05g006870.3/Solyc10g006970.3/Solyc04g078910.3/Solyc05g006855.1/Solyc01g067440.4/Solyc06g082170.2	4	Solyc07g055900.1/Solyc08g083270.3/Solyc03g095500.3/Solyc01g067460.3
BP	GO:0006644	phospholipid metabolic process	5/1232	57/6678	0.987145	1	Solyc05g051850.3/Solyc04g014800.3/Solyc10g086320.2/Solyc07g014730.3/Solyc01g096410.4	Solyc05g051850.3/Solyc04g014800.3/Solyc10g086320.2/Solyc07g014730.3/Solyc01g096410.4	5	0		5	Solyc05g051850.3/Solyc04g014800.3/Solyc10g086320.2/Solyc07g014730.3/Solyc01g096410.4
BP	GO:0034655	nucleobase-containing compound catabolic process	5/1232	57/6678	0.987145	1	Solyc10g083720.3/Solyc12g095760.2/Solyc07g065900.3/Solyc06g069640.3/Solyc06g083130.4	Solyc10g083720.3/Solyc12g095760.2/Solyc07g065900.3/Solyc06g069640.3/Solyc06g083130.4	5	1	Solyc10g083720.3	4	Solyc12g095760.2/Solyc07g065900.3/Solyc06g069640.3/Solyc06g083130.4
BP	GO:0019362	pyridine nucleotide metabolic process	4/1232	49/6678	0.987184	1	Solyc10g083720.3/Solyc12g095760.2/Solyc03g112060.3/Solyc07g065900.3	Solyc10g083720.3/Solyc12g095760.2/Solyc03g112060.3/Solyc07g065900.3	4	1	Solyc10g083720.3	3	Solyc12g095760.2/Solyc03g112060.3/Solyc07g065900.3
BP	GO:0046496	nicotinamide nucleotide metabolic process	4/1232	49/6678	0.987184	1	Solyc10g083720.3/Solyc12g095760.2/Solyc03g112060.3/Solyc07g065900.3	Solyc10g083720.3/Solyc12g095760.2/Solyc03g112060.3/Solyc07g065900.3	4	1	Solyc10g083720.3	3	Solyc12g095760.2/Solyc03g112060.3/Solyc07g065900.3
BP	GO:0032259	methylation	2/1232	32/6678	0.988073	1	Solyc03g093700.3/Solyc09g090630.3	Solyc03g093700.3/Solyc09g090630.3	2	0		2	Solyc03g093700.3/Solyc09g090630.3
BP	GO:0019725	cellular homeostasis	11/1232	102/6678	0.988167	1	Solyc01g100320.3/Solyc05g006850.4/Solyc05g006870.3/Solyc10g006970.3/Solyc04g078910.3/Solyc05g006855.1/Solyc01g067440.4/Solyc08g083270.3/Solyc03g095500.3/Solyc06g082170.2/Solyc01g067460.3	Solyc01g100320.3/Solyc05g006850.4/Solyc05g006870.3/Solyc10g006970.3/Solyc04g078910.3/Solyc05g006855.1/Solyc01g067440.4/Solyc08g083270.3/Solyc03g095500.3/Solyc06g082170.2/Solyc01g067460.3	11	8	Solyc01g100320.3/Solyc05g006850.4/Solyc05g006870.3/Solyc10g006970.3/Solyc04g078910.3/Solyc05g006855.1/Solyc01g067440.4/Solyc06g082170.2	3	Solyc08g083270.3/Solyc03g095500.3/Solyc01g067460.3
BP	GO:0006733	oxidoreduction coenzyme metabolic process	4/1232	50/6678	0.988962	1	Solyc10g083720.3/Solyc12g095760.2/Solyc03g112060.3/Solyc07g065900.3	Solyc10g083720.3/Solyc12g095760.2/Solyc03g112060.3/Solyc07g065900.3	4	1	Solyc10g083720.3	3	Solyc12g095760.2/Solyc03g112060.3/Solyc07g065900.3
BP	GO:0072524	pyridine-containing compound metabolic process	4/1232	50/6678	0.988962	1	Solyc10g083720.3/Solyc12g095760.2/Solyc03g112060.3/Solyc07g065900.3	Solyc10g083720.3/Solyc12g095760.2/Solyc03g112060.3/Solyc07g065900.3	4	1	Solyc10g083720.3	3	Solyc12g095760.2/Solyc03g112060.3/Solyc07g065900.3
BP	GO:0006811	ion transport	40/1232	293/6678	0.989588	1	Solyc09g008200.4/Solyc01g098190.3/Solyc10g086280.2/Solyc05g050380.4/Solyc05g054210.3/Solyc09g064730.3/Solyc01g080070.4/Solyc03g119930.1/Solyc08g065190.3/Solyc07g053970.3/Solyc01g067710.3/Solyc04g054500.3/Solyc10g005690.3/Solyc00g500063.1/Solyc03g032240.4/Solyc11g007200.3/Solyc10g076480.2/Solyc10g051120.3/Solyc02g068080.3/Solyc02g081600.4/Solyc09g011665.1/Solyc07g043230.3/Solyc03g080110.3/Solyc07g…	Solyc09g008200.4/Solyc01g098190.3/Solyc10g086280.2/Solyc05g050380.4/Solyc05g054210.3/Solyc09g064730.3/Solyc01g080070.4/Solyc03g119930.1/Solyc08g065190.3/Solyc07g053970.3/Solyc01g067710.3/Solyc04g054500.3/Solyc10g005690.3/Solyc00g500063.1/Solyc03g032240.4/Solyc11g007200.3/Solyc10g076480.2/Solyc10g051120.3/Solyc02g068080.3/Solyc02g081600.4/Solyc09g011665.1/Solyc07g043230.3/Solyc03g080110.3/Solyc07g…	40	16	Solyc09g008200.4/Solyc01g098190.3/Solyc09g064730.3/Solyc08g065190.3/Solyc01g067710.3/Solyc00g500063.1/Solyc03g032240.4/Solyc10g051120.3/Solyc03g080110.3/Solyc03g043640.3/Solyc05g007980.3/Solyc01g100390.3/Solyc12g005680.3/Solyc06g009240.4/Solyc11g068970.2/Solyc03g112090.3	24	Solyc10g086280.2/Solyc05g050380.4/Solyc05g054210.3/Solyc01g080070.4/Solyc03g119930.1/Solyc07g053970.3/Solyc04g054500.3/Solyc10g005690.3/Solyc11g007200.3/Solyc10g076480.2/Solyc02g068080.3/Solyc02g081600.4/Solyc09g011665.1/Solyc07g043230.3/Solyc07g014730.3/Solyc01g086730.4/Solyc08g080890.3/Solyc12g043030.3/Solyc02g069210.3/Solyc12g056160.2/Solyc06g084140.4/Solyc08g075880.4/Solyc07g055010.3/Solyc04g…
BP	GO:0006650	glycerophospholipid metabolic process	3/1232	42/6678	0.989771	1	Solyc04g014800.3/Solyc10g086320.2/Solyc01g096410.4	Solyc04g014800.3/Solyc10g086320.2/Solyc01g096410.4	3	0		3	Solyc04g014800.3/Solyc10g086320.2/Solyc01g096410.4
BP	GO:0015985	energy coupled proton transport, down electrochemical gradient	1/1232	23/6678	0.990897	1	Solyc00g500063.1	Solyc00g500063.1	1	1	Solyc00g500063.1	0
BP	GO:0015986	ATP synthesis coupled proton transport	1/1232	23/6678	0.990897	1	Solyc00g500063.1	Solyc00g500063.1	1	1	Solyc00g500063.1	0
BP	GO:0006520	cellular amino acid metabolic process	13/1232	119/6678	0.991399	1	Solyc08g014130.3/Solyc07g065340.1/Solyc04g009960.3/Solyc06g007180.3/Solyc06g074530.1/Solyc04g014730.4/Solyc05g012270.3/Solyc11g066890.1/Solyc03g026210.4/Solyc03g117330.4/Solyc01g080280.3/Solyc10g049970.2/Solyc05g055730.4	Solyc08g014130.3/Solyc07g065340.1/Solyc04g009960.3/Solyc06g007180.3/Solyc06g074530.1/Solyc04g014730.4/Solyc05g012270.3/Solyc11g066890.1/Solyc03g026210.4/Solyc03g117330.4/Solyc01g080280.3/Solyc10g049970.2/Solyc05g055730.4	13	7	Solyc08g014130.3/Solyc07g065340.1/Solyc04g009960.3/Solyc06g007180.3/Solyc04g014730.4/Solyc05g012270.3/Solyc11g066890.1	6	Solyc06g074530.1/Solyc03g026210.4/Solyc03g117330.4/Solyc01g080280.3/Solyc10g049970.2/Solyc05g055730.4
BP	GO:0051276	chromosome organization	8/1232	84/6678	0.992428	1	Solyc08g063000.4/Solyc01g088390.3/Solyc02g087980.3/Solyc03g093700.3/Solyc03g093250.2/Solyc09g090630.3/Solyc07g055900.1/Solyc01g087500.3	Solyc08g063000.4/Solyc01g088390.3/Solyc02g087980.3/Solyc03g093700.3/Solyc03g093250.2/Solyc09g090630.3/Solyc07g055900.1/Solyc01g087500.3	8	1	Solyc01g088390.3	7	Solyc08g063000.4/Solyc02g087980.3/Solyc03g093700.3/Solyc03g093250.2/Solyc09g090630.3/Solyc07g055900.1/Solyc01g087500.3
BP	GO:0006334	nucleosome assembly	1/1232	24/6678	0.992582	1	Solyc08g063000.4	Solyc08g063000.4	1	0		1	Solyc08g063000.4
BP	GO:0007275	multicellular organism development	1/1232	24/6678	0.992582	1	Solyc08g079100.3	Solyc08g079100.3	1	0		1	Solyc08g079100.3
BP	GO:0031497	chromatin assembly	1/1232	24/6678	0.992582	1	Solyc08g063000.4	Solyc08g063000.4	1	0		1	Solyc08g063000.4
BP	GO:0032502	developmental process	1/1232	24/6678	0.992582	1	Solyc08g079100.3	Solyc08g079100.3	1	0		1	Solyc08g079100.3
BP	GO:0048856	anatomical structure development	1/1232	24/6678	0.992582	1	Solyc08g079100.3	Solyc08g079100.3	1	0		1	Solyc08g079100.3
BP	GO:0071103	DNA conformation change	2/1232	35/6678	0.993018	1	Solyc08g063000.4/Solyc01g087500.3	Solyc08g063000.4/Solyc01g087500.3	2	0		2	Solyc08g063000.4/Solyc01g087500.3
BP	GO:1901575	organic substance catabolic process	21/1232	177/6678	0.993811	1	Solyc09g098540.3/Solyc02g082920.4/Solyc10g083720.3/Solyc01g067660.3/Solyc04g054890.3/Solyc12g095760.2/Solyc04g016330.3/Solyc06g053980.3/Solyc10g055800.2/Solyc12g096320.2/Solyc07g065900.3/Solyc10g049970.2/Solyc07g055080.3/Solyc02g067930.3/Solyc12g008650.2/Solyc04g072000.4/Solyc06g069640.3/Solyc06g008710.3/Solyc06g083130.4/Solyc01g067210.4/Solyc01g067120.4	Solyc09g098540.3/Solyc02g082920.4/Solyc10g083720.3/Solyc01g067660.3/Solyc04g054890.3/Solyc12g095760.2/Solyc04g016330.3/Solyc06g053980.3/Solyc10g055800.2/Solyc12g096320.2/Solyc07g065900.3/Solyc10g049970.2/Solyc07g055080.3/Solyc02g067930.3/Solyc12g008650.2/Solyc04g072000.4/Solyc06g069640.3/Solyc06g008710.3/Solyc06g083130.4/Solyc01g067210.4/Solyc01g067120.4	21	8	Solyc02g082920.4/Solyc10g083720.3/Solyc01g067660.3/Solyc04g054890.3/Solyc10g055800.2/Solyc12g096320.2/Solyc07g055080.3/Solyc04g072000.4	13	Solyc09g098540.3/Solyc12g095760.2/Solyc04g016330.3/Solyc06g053980.3/Solyc07g065900.3/Solyc10g049970.2/Solyc02g067930.3/Solyc12g008650.2/Solyc06g069640.3/Solyc06g008710.3/Solyc06g083130.4/Solyc01g067210.4/Solyc01g067120.4
BP	GO:0006281	DNA repair	7/1232	78/6678	0.993841	1	Solyc10g083630.2/Solyc10g005210.4/Solyc08g007330.3/Solyc12g010050.2/Solyc04g079990.4/Solyc07g055900.1/Solyc01g097110.2	Solyc10g083630.2/Solyc10g005210.4/Solyc08g007330.3/Solyc12g010050.2/Solyc04g079990.4/Solyc07g055900.1/Solyc01g097110.2	7	1	Solyc10g083630.2	6	Solyc10g005210.4/Solyc08g007330.3/Solyc12g010050.2/Solyc04g079990.4/Solyc07g055900.1/Solyc01g097110.2
BP	GO:0006323	DNA packaging	1/1232	25/6678	0.993956	1	Solyc08g063000.4	Solyc08g063000.4	1	0		1	Solyc08g063000.4
BP	GO:0006364	rRNA processing	1/1232	25/6678	0.993956	1	Solyc08g066180.3	Solyc08g066180.3	1	0		1	Solyc08g066180.3
BP	GO:0016072	rRNA metabolic process	1/1232	25/6678	0.993956	1	Solyc08g066180.3	Solyc08g066180.3	1	0		1	Solyc08g066180.3
BP	GO:0034728	nucleosome organization	1/1232	25/6678	0.993956	1	Solyc08g063000.4	Solyc08g063000.4	1	0		1	Solyc08g063000.4
BP	GO:0008033	tRNA processing	2/1232	36/6678	0.994168	1	Solyc01g080150.3/Solyc04g074710.3	Solyc01g080150.3/Solyc04g074710.3	2	1	Solyc01g080150.3	1	Solyc04g074710.3
BP	GO:0065008	regulation of biological quality	15/1232	137/6678	0.994383	1	Solyc01g100320.3/Solyc10g079870.3/Solyc04g080820.2/Solyc05g006850.4/Solyc05g006870.3/Solyc10g006970.3/Solyc04g078910.3/Solyc05g006855.1/Solyc01g067440.4/Solyc07g055900.1/Solyc08g083270.3/Solyc08g061930.4/Solyc03g095500.3/Solyc06g082170.2/Solyc01g067460.3	Solyc01g100320.3/Solyc10g079870.3/Solyc04g080820.2/Solyc05g006850.4/Solyc05g006870.3/Solyc10g006970.3/Solyc04g078910.3/Solyc05g006855.1/Solyc01g067440.4/Solyc07g055900.1/Solyc08g083270.3/Solyc08g061930.4/Solyc03g095500.3/Solyc06g082170.2/Solyc01g067460.3	15	9	Solyc01g100320.3/Solyc10g079870.3/Solyc05g006850.4/Solyc05g006870.3/Solyc10g006970.3/Solyc04g078910.3/Solyc05g006855.1/Solyc01g067440.4/Solyc06g082170.2	6	Solyc04g080820.2/Solyc07g055900.1/Solyc08g083270.3/Solyc08g061930.4/Solyc03g095500.3/Solyc01g067460.3
BP	GO:0006333	chromatin assembly or disassembly	1/1232	26/6678	0.995075	1	Solyc08g063000.4	Solyc08g063000.4	1	0		1	Solyc08g063000.4
BP	GO:0033365	protein localization to organelle	1/1232	26/6678	0.995075	1	Solyc02g038815.1	Solyc02g038815.1	1	0		1	Solyc02g038815.1
BP	GO:0065004	protein-DNA complex assembly	1/1232	26/6678	0.995075	1	Solyc08g063000.4	Solyc08g063000.4	1	0		1	Solyc08g063000.4
BP	GO:0046903	secretion	2/1232	37/6678	0.995131	1	Solyc06g075610.1/Solyc07g014730.3	Solyc06g075610.1/Solyc07g014730.3	2	0		2	Solyc06g075610.1/Solyc07g014730.3
BP	GO:0009108	coenzyme biosynthetic process	5/1232	64/6678	0.995288	1	Solyc10g083720.3/Solyc01g101060.4/Solyc12g095760.2/Solyc03g112060.3/Solyc07g065900.3	Solyc10g083720.3/Solyc01g101060.4/Solyc12g095760.2/Solyc03g112060.3/Solyc07g065900.3	5	1	Solyc10g083720.3	4	Solyc01g101060.4/Solyc12g095760.2/Solyc03g112060.3/Solyc07g065900.3
BP	GO:0009141	nucleoside triphosphate metabolic process	6/1232	73/6678	0.995835	1	Solyc10g083720.3/Solyc12g095760.2/Solyc00g500063.1/Solyc07g065900.3/Solyc06g069640.3/Solyc06g083130.4	Solyc10g083720.3/Solyc12g095760.2/Solyc00g500063.1/Solyc07g065900.3/Solyc06g069640.3/Solyc06g083130.4	6	2	Solyc10g083720.3/Solyc00g500063.1	4	Solyc12g095760.2/Solyc07g065900.3/Solyc06g069640.3/Solyc06g083130.4
BP	GO:0071824	protein-DNA complex subunit organization	1/1232	27/6678	0.995987	1	Solyc08g063000.4	Solyc08g063000.4	1	0		1	Solyc08g063000.4
BP	GO:0044248	cellular catabolic process	18/1232	162/6678	0.996348	1	Solyc09g098540.3/Solyc02g082920.4/Solyc10g083720.3/Solyc04g054890.3/Solyc12g095760.2/Solyc06g053980.3/Solyc10g055800.2/Solyc12g096320.2/Solyc07g065900.3/Solyc10g049970.2/Solyc07g055080.3/Solyc12g008650.2/Solyc04g072000.4/Solyc06g069640.3/Solyc06g008710.3/Solyc06g083130.4/Solyc01g067210.4/Solyc01g067120.4	Solyc09g098540.3/Solyc02g082920.4/Solyc10g083720.3/Solyc04g054890.3/Solyc12g095760.2/Solyc06g053980.3/Solyc10g055800.2/Solyc12g096320.2/Solyc07g065900.3/Solyc10g049970.2/Solyc07g055080.3/Solyc12g008650.2/Solyc04g072000.4/Solyc06g069640.3/Solyc06g008710.3/Solyc06g083130.4/Solyc01g067210.4/Solyc01g067120.4	18	7	Solyc02g082920.4/Solyc10g083720.3/Solyc04g054890.3/Solyc10g055800.2/Solyc12g096320.2/Solyc07g055080.3/Solyc04g072000.4	11	Solyc09g098540.3/Solyc12g095760.2/Solyc06g053980.3/Solyc07g065900.3/Solyc10g049970.2/Solyc12g008650.2/Solyc06g069640.3/Solyc06g008710.3/Solyc06g083130.4/Solyc01g067210.4/Solyc01g067120.4
BP	GO:0006974	cellular response to DNA damage stimulus	7/1232	82/6678	0.996395	1	Solyc10g083630.2/Solyc10g005210.4/Solyc08g007330.3/Solyc12g010050.2/Solyc04g079990.4/Solyc07g055900.1/Solyc01g097110.2	Solyc10g083630.2/Solyc10g005210.4/Solyc08g007330.3/Solyc12g010050.2/Solyc04g079990.4/Solyc07g055900.1/Solyc01g097110.2	7	1	Solyc10g083630.2	6	Solyc10g005210.4/Solyc08g007330.3/Solyc12g010050.2/Solyc04g079990.4/Solyc07g055900.1/Solyc01g097110.2
BP	GO:0033554	cellular response to stress	7/1232	82/6678	0.996395	1	Solyc10g083630.2/Solyc10g005210.4/Solyc08g007330.3/Solyc12g010050.2/Solyc04g079990.4/Solyc07g055900.1/Solyc01g097110.2	Solyc10g083630.2/Solyc10g005210.4/Solyc08g007330.3/Solyc12g010050.2/Solyc04g079990.4/Solyc07g055900.1/Solyc01g097110.2	7	1	Solyc10g083630.2	6	Solyc10g005210.4/Solyc08g007330.3/Solyc12g010050.2/Solyc04g079990.4/Solyc07g055900.1/Solyc01g097110.2
BP	GO:0009056	catabolic process	21/1232	183/6678	0.996501	1	Solyc09g098540.3/Solyc02g082920.4/Solyc10g083720.3/Solyc01g067660.3/Solyc04g054890.3/Solyc12g095760.2/Solyc04g016330.3/Solyc06g053980.3/Solyc10g055800.2/Solyc12g096320.2/Solyc07g065900.3/Solyc10g049970.2/Solyc07g055080.3/Solyc02g067930.3/Solyc12g008650.2/Solyc04g072000.4/Solyc06g069640.3/Solyc06g008710.3/Solyc06g083130.4/Solyc01g067210.4/Solyc01g067120.4	Solyc09g098540.3/Solyc02g082920.4/Solyc10g083720.3/Solyc01g067660.3/Solyc04g054890.3/Solyc12g095760.2/Solyc04g016330.3/Solyc06g053980.3/Solyc10g055800.2/Solyc12g096320.2/Solyc07g065900.3/Solyc10g049970.2/Solyc07g055080.3/Solyc02g067930.3/Solyc12g008650.2/Solyc04g072000.4/Solyc06g069640.3/Solyc06g008710.3/Solyc06g083130.4/Solyc01g067210.4/Solyc01g067120.4	21	8	Solyc02g082920.4/Solyc10g083720.3/Solyc01g067660.3/Solyc04g054890.3/Solyc10g055800.2/Solyc12g096320.2/Solyc07g055080.3/Solyc04g072000.4	13	Solyc09g098540.3/Solyc12g095760.2/Solyc04g016330.3/Solyc06g053980.3/Solyc07g065900.3/Solyc10g049970.2/Solyc02g067930.3/Solyc12g008650.2/Solyc06g069640.3/Solyc06g008710.3/Solyc06g083130.4/Solyc01g067210.4/Solyc01g067120.4
BP	GO:0042254	ribosome biogenesis	2/1232	39/6678	0.996613	1	Solyc08g066180.3/Solyc09g091520.2	Solyc08g066180.3/Solyc09g091520.2	2	1	Solyc09g091520.2	1	Solyc08g066180.3
BP	GO:0006511	ubiquitin-dependent protein catabolic process	4/1232	59/6678	0.997243	1	Solyc07g055080.3/Solyc06g008710.3/Solyc01g067210.4/Solyc01g067120.4	Solyc07g055080.3/Solyc06g008710.3/Solyc01g067210.4/Solyc01g067120.4	4	1	Solyc07g055080.3	3	Solyc06g008710.3/Solyc01g067210.4/Solyc01g067120.4
BP	GO:0019941	modification-dependent protein catabolic process	4/1232	59/6678	0.997243	1	Solyc07g055080.3/Solyc06g008710.3/Solyc01g067210.4/Solyc01g067120.4	Solyc07g055080.3/Solyc06g008710.3/Solyc01g067210.4/Solyc01g067120.4	4	1	Solyc07g055080.3	3	Solyc06g008710.3/Solyc01g067210.4/Solyc01g067120.4
BP	GO:0043632	modification-dependent macromolecule catabolic process	4/1232	59/6678	0.997243	1	Solyc07g055080.3/Solyc06g008710.3/Solyc01g067210.4/Solyc01g067120.4	Solyc07g055080.3/Solyc06g008710.3/Solyc01g067210.4/Solyc01g067120.4	4	1	Solyc07g055080.3	3	Solyc06g008710.3/Solyc01g067210.4/Solyc01g067120.4
BP	GO:0008654	phospholipid biosynthetic process	1/1232	29/6678	0.997336	1	Solyc05g051850.3	Solyc05g051850.3	1	0		1	Solyc05g051850.3
BP	GO:0006754	ATP biosynthetic process	4/1232	60/6678	0.997646	1	Solyc10g083720.3/Solyc12g095760.2/Solyc00g500063.1/Solyc07g065900.3	Solyc10g083720.3/Solyc12g095760.2/Solyc00g500063.1/Solyc07g065900.3	4	2	Solyc10g083720.3/Solyc00g500063.1	2	Solyc12g095760.2/Solyc07g065900.3
BP	GO:0009142	nucleoside triphosphate biosynthetic process	4/1232	60/6678	0.997646	1	Solyc10g083720.3/Solyc12g095760.2/Solyc00g500063.1/Solyc07g065900.3	Solyc10g083720.3/Solyc12g095760.2/Solyc00g500063.1/Solyc07g065900.3	4	2	Solyc10g083720.3/Solyc00g500063.1	2	Solyc12g095760.2/Solyc07g065900.3
BP	GO:0009145	purine nucleoside triphosphate biosynthetic process	4/1232	60/6678	0.997646	1	Solyc10g083720.3/Solyc12g095760.2/Solyc00g500063.1/Solyc07g065900.3	Solyc10g083720.3/Solyc12g095760.2/Solyc00g500063.1/Solyc07g065900.3	4	2	Solyc10g083720.3/Solyc00g500063.1	2	Solyc12g095760.2/Solyc07g065900.3
BP	GO:0009201	ribonucleoside triphosphate biosynthetic process	4/1232	60/6678	0.997646	1	Solyc10g083720.3/Solyc12g095760.2/Solyc00g500063.1/Solyc07g065900.3	Solyc10g083720.3/Solyc12g095760.2/Solyc00g500063.1/Solyc07g065900.3	4	2	Solyc10g083720.3/Solyc00g500063.1	2	Solyc12g095760.2/Solyc07g065900.3
BP	GO:0009206	purine ribonucleoside triphosphate biosynthetic process	4/1232	60/6678	0.997646	1	Solyc10g083720.3/Solyc12g095760.2/Solyc00g500063.1/Solyc07g065900.3	Solyc10g083720.3/Solyc12g095760.2/Solyc00g500063.1/Solyc07g065900.3	4	2	Solyc10g083720.3/Solyc00g500063.1	2	Solyc12g095760.2/Solyc07g065900.3
BP	GO:0006486	protein glycosylation	2/1232	41/6678	0.997649	1	Solyc08g069060.4/Solyc05g007930.3	Solyc08g069060.4/Solyc05g007930.3	2	1	Solyc08g069060.4	1	Solyc05g007930.3
BP	GO:0009100	glycoprotein metabolic process	2/1232	41/6678	0.997649	1	Solyc08g069060.4/Solyc05g007930.3	Solyc08g069060.4/Solyc05g007930.3	2	1	Solyc08g069060.4	1	Solyc05g007930.3
BP	GO:0009101	glycoprotein biosynthetic process	2/1232	41/6678	0.997649	1	Solyc08g069060.4/Solyc05g007930.3	Solyc08g069060.4/Solyc05g007930.3	2	1	Solyc08g069060.4	1	Solyc05g007930.3
BP	GO:0043413	macromolecule glycosylation	2/1232	41/6678	0.997649	1	Solyc08g069060.4/Solyc05g007930.3	Solyc08g069060.4/Solyc05g007930.3	2	1	Solyc08g069060.4	1	Solyc05g007930.3
BP	GO:0022613	ribonucleoprotein complex biogenesis	2/1232	42/6678	0.998043	1	Solyc08g066180.3/Solyc09g091520.2	Solyc08g066180.3/Solyc09g091520.2	2	1	Solyc09g091520.2	1	Solyc08g066180.3
BP	GO:0016043	cellular component organization	29/1232	244/6678	0.998207	1	Solyc03g123630.4/Solyc06g009190.4/Solyc02g065765.1/Solyc07g064180.4/Solyc07g017600.3/Solyc01g065530.3/Solyc08g081230.1/Solyc08g007010.4/Solyc12g098340.2/Solyc03g083360.3/Solyc07g054290.1/Solyc08g063000.4/Solyc01g088390.3/Solyc03g070440.4/Solyc04g008040.4/Solyc06g051960.3/Solyc09g091730.4/Solyc01g109580.4/Solyc05g047590.4/Solyc03g114890.4/Solyc02g087980.3/Solyc03g093700.3/Solyc03g093250.2/Solyc09g…	Solyc03g123630.4/Solyc06g009190.4/Solyc02g065765.1/Solyc07g064180.4/Solyc07g017600.3/Solyc01g065530.3/Solyc08g081230.1/Solyc08g007010.4/Solyc12g098340.2/Solyc03g083360.3/Solyc07g054290.1/Solyc08g063000.4/Solyc01g088390.3/Solyc03g070440.4/Solyc04g008040.4/Solyc06g051960.3/Solyc09g091730.4/Solyc01g109580.4/Solyc05g047590.4/Solyc03g114890.4/Solyc02g087980.3/Solyc03g093700.3/Solyc03g093250.2/Solyc09g…	29	5	Solyc01g065530.3/Solyc08g007010.4/Solyc07g054290.1/Solyc01g088390.3/Solyc03g114890.4	24	Solyc03g123630.4/Solyc06g009190.4/Solyc02g065765.1/Solyc07g064180.4/Solyc07g017600.3/Solyc08g081230.1/Solyc12g098340.2/Solyc03g083360.3/Solyc08g063000.4/Solyc03g070440.4/Solyc04g008040.4/Solyc06g051960.3/Solyc09g091730.4/Solyc01g109580.4/Solyc05g047590.4/Solyc02g087980.3/Solyc03g093700.3/Solyc03g093250.2/Solyc09g090630.3/Solyc07g055900.1/Solyc03g078090.4/Solyc02g038815.1/Solyc04g064920.4/Solyc01g…
BP	GO:0018193	peptidyl-amino acid modification	3/1232	53/6678	0.998361	1	Solyc03g007920.4/Solyc03g093700.3/Solyc09g090630.3	Solyc03g007920.4/Solyc03g093700.3/Solyc09g090630.3	3	0		3	Solyc03g007920.4/Solyc03g093700.3/Solyc09g090630.3
BP	GO:0022607	cellular component assembly	8/1232	96/6678	0.998422	1	Solyc02g065765.1/Solyc01g065530.3/Solyc08g081230.1/Solyc08g007010.4/Solyc07g054290.1/Solyc08g063000.4/Solyc03g070440.4/Solyc03g114890.4	Solyc02g065765.1/Solyc01g065530.3/Solyc08g081230.1/Solyc08g007010.4/Solyc07g054290.1/Solyc08g063000.4/Solyc03g070440.4/Solyc03g114890.4	8	4	Solyc01g065530.3/Solyc08g007010.4/Solyc07g054290.1/Solyc03g114890.4	4	Solyc02g065765.1/Solyc08g081230.1/Solyc08g063000.4/Solyc03g070440.4
BP	GO:0009124	nucleoside monophosphate biosynthetic process	4/1232	63/6678	0.998543	1	Solyc10g083720.3/Solyc12g095760.2/Solyc00g500063.1/Solyc07g065900.3	Solyc10g083720.3/Solyc12g095760.2/Solyc00g500063.1/Solyc07g065900.3	4	2	Solyc10g083720.3/Solyc00g500063.1	2	Solyc12g095760.2/Solyc07g065900.3
BP	GO:0009127	purine nucleoside monophosphate biosynthetic process	4/1232	63/6678	0.998543	1	Solyc10g083720.3/Solyc12g095760.2/Solyc00g500063.1/Solyc07g065900.3	Solyc10g083720.3/Solyc12g095760.2/Solyc00g500063.1/Solyc07g065900.3	4	2	Solyc10g083720.3/Solyc00g500063.1	2	Solyc12g095760.2/Solyc07g065900.3
BP	GO:0009156	ribonucleoside monophosphate biosynthetic process	4/1232	63/6678	0.998543	1	Solyc10g083720.3/Solyc12g095760.2/Solyc00g500063.1/Solyc07g065900.3	Solyc10g083720.3/Solyc12g095760.2/Solyc00g500063.1/Solyc07g065900.3	4	2	Solyc10g083720.3/Solyc00g500063.1	2	Solyc12g095760.2/Solyc07g065900.3
BP	GO:0009168	purine ribonucleoside monophosphate biosynthetic process	4/1232	63/6678	0.998543	1	Solyc10g083720.3/Solyc12g095760.2/Solyc00g500063.1/Solyc07g065900.3	Solyc10g083720.3/Solyc12g095760.2/Solyc00g500063.1/Solyc07g065900.3	4	2	Solyc10g083720.3/Solyc00g500063.1	2	Solyc12g095760.2/Solyc07g065900.3
BP	GO:0006325	chromatin organization	3/1232	54/6678	0.998619	1	Solyc08g063000.4/Solyc03g093700.3/Solyc09g090630.3	Solyc08g063000.4/Solyc03g093700.3/Solyc09g090630.3	3	0		3	Solyc08g063000.4/Solyc03g093700.3/Solyc09g090630.3
BP	GO:0009057	macromolecule catabolic process	9/1232	106/6678	0.998812	1	Solyc09g098540.3/Solyc02g082920.4/Solyc01g067660.3/Solyc10g055800.2/Solyc07g055080.3/Solyc04g072000.4/Solyc06g008710.3/Solyc01g067210.4/Solyc01g067120.4	Solyc09g098540.3/Solyc02g082920.4/Solyc01g067660.3/Solyc10g055800.2/Solyc07g055080.3/Solyc04g072000.4/Solyc06g008710.3/Solyc01g067210.4/Solyc01g067120.4	9	5	Solyc02g082920.4/Solyc01g067660.3/Solyc10g055800.2/Solyc07g055080.3/Solyc04g072000.4	4	Solyc09g098540.3/Solyc06g008710.3/Solyc01g067210.4/Solyc01g067120.4
BP	GO:0006887	exocytosis	1/1232	34/6678	0.999044	1	Solyc06g075610.1	Solyc06g075610.1	1	0		1	Solyc06g075610.1
BP	GO:0032940	secretion by cell	1/1232	34/6678	0.999044	1	Solyc06g075610.1	Solyc06g075610.1	1	0		1	Solyc06g075610.1
BP	GO:0070085	glycosylation	2/1232	46/6678	0.999065	1	Solyc08g069060.4/Solyc05g007930.3	Solyc08g069060.4/Solyc05g007930.3	2	1	Solyc08g069060.4	1	Solyc05g007930.3
BP	GO:0009152	purine ribonucleotide biosynthetic process	4/1232	66/6678	0.999103	1	Solyc10g083720.3/Solyc12g095760.2/Solyc00g500063.1/Solyc07g065900.3	Solyc10g083720.3/Solyc12g095760.2/Solyc00g500063.1/Solyc07g065900.3	4	2	Solyc10g083720.3/Solyc00g500063.1	2	Solyc12g095760.2/Solyc07g065900.3
BP	GO:0009260	ribonucleotide biosynthetic process	4/1232	66/6678	0.999103	1	Solyc10g083720.3/Solyc12g095760.2/Solyc00g500063.1/Solyc07g065900.3	Solyc10g083720.3/Solyc12g095760.2/Solyc00g500063.1/Solyc07g065900.3	4	2	Solyc10g083720.3/Solyc00g500063.1	2	Solyc12g095760.2/Solyc07g065900.3
BP	GO:0046390	ribose phosphate biosynthetic process	4/1232	66/6678	0.999103	1	Solyc10g083720.3/Solyc12g095760.2/Solyc00g500063.1/Solyc07g065900.3	Solyc10g083720.3/Solyc12g095760.2/Solyc00g500063.1/Solyc07g065900.3	4	2	Solyc10g083720.3/Solyc00g500063.1	2	Solyc12g095760.2/Solyc07g065900.3
BP	GO:0009165	nucleotide biosynthetic process	6/1232	84/6678	0.999154	1	Solyc10g083720.3/Solyc12g095760.2/Solyc01g056850.3/Solyc03g112060.3/Solyc00g500063.1/Solyc07g065900.3	Solyc10g083720.3/Solyc12g095760.2/Solyc01g056850.3/Solyc03g112060.3/Solyc00g500063.1/Solyc07g065900.3	6	2	Solyc10g083720.3/Solyc00g500063.1	4	Solyc12g095760.2/Solyc01g056850.3/Solyc03g112060.3/Solyc07g065900.3
BP	GO:1901293	nucleoside phosphate biosynthetic process	6/1232	84/6678	0.999154	1	Solyc10g083720.3/Solyc12g095760.2/Solyc01g056850.3/Solyc03g112060.3/Solyc00g500063.1/Solyc07g065900.3	Solyc10g083720.3/Solyc12g095760.2/Solyc01g056850.3/Solyc03g112060.3/Solyc00g500063.1/Solyc07g065900.3	6	2	Solyc10g083720.3/Solyc00g500063.1	4	Solyc12g095760.2/Solyc01g056850.3/Solyc03g112060.3/Solyc07g065900.3
BP	GO:0006732	coenzyme metabolic process	5/1232	76/6678	0.999234	1	Solyc10g083720.3/Solyc01g101060.4/Solyc12g095760.2/Solyc03g112060.3/Solyc07g065900.3	Solyc10g083720.3/Solyc01g101060.4/Solyc12g095760.2/Solyc03g112060.3/Solyc07g065900.3	5	1	Solyc10g083720.3	4	Solyc01g101060.4/Solyc12g095760.2/Solyc03g112060.3/Solyc07g065900.3
BP	GO:0051188	cofactor biosynthetic process	5/1232	76/6678	0.999234	1	Solyc10g083720.3/Solyc01g101060.4/Solyc12g095760.2/Solyc03g112060.3/Solyc07g065900.3	Solyc10g083720.3/Solyc01g101060.4/Solyc12g095760.2/Solyc03g112060.3/Solyc07g065900.3	5	1	Solyc10g083720.3	4	Solyc01g101060.4/Solyc12g095760.2/Solyc03g112060.3/Solyc07g065900.3
BP	GO:0046034	ATP metabolic process	4/1232	67/6678	0.999238	1	Solyc10g083720.3/Solyc12g095760.2/Solyc00g500063.1/Solyc07g065900.3	Solyc10g083720.3/Solyc12g095760.2/Solyc00g500063.1/Solyc07g065900.3	4	2	Solyc10g083720.3/Solyc00g500063.1	2	Solyc12g095760.2/Solyc07g065900.3
BP	GO:0044281	small molecule metabolic process	48/1232	379/6678	0.999273	1	Solyc08g066240.3/Solyc08g014130.3/Solyc08g066250.4/Solyc03g097470.3/Solyc10g083720.3/Solyc11g011920.2/Solyc08g068600.3/Solyc12g056940.2/Solyc07g065340.1/Solyc04g006970.4/Solyc04g009960.3/Solyc04g054890.3/Solyc05g051850.3/Solyc09g075450.3/Solyc06g007180.3/Solyc06g074530.1/Solyc12g095760.2/Solyc01g056850.3/Solyc08g068680.4/Solyc04g014730.4/Solyc05g012270.3/Solyc11g066890.1/Solyc03g112060.3/Solyc11g…	Solyc08g066240.3/Solyc08g014130.3/Solyc08g066250.4/Solyc03g097470.3/Solyc10g083720.3/Solyc11g011920.2/Solyc08g068600.3/Solyc12g056940.2/Solyc07g065340.1/Solyc04g006970.4/Solyc04g009960.3/Solyc04g054890.3/Solyc05g051850.3/Solyc09g075450.3/Solyc06g007180.3/Solyc06g074530.1/Solyc12g095760.2/Solyc01g056850.3/Solyc08g068680.4/Solyc04g014730.4/Solyc05g012270.3/Solyc11g066890.1/Solyc03g112060.3/Solyc11g…	48	21	Solyc08g066240.3/Solyc08g014130.3/Solyc08g066250.4/Solyc03g097470.3/Solyc10g083720.3/Solyc12g056940.2/Solyc07g065340.1/Solyc04g009960.3/Solyc04g054890.3/Solyc09g075450.3/Solyc06g007180.3/Solyc04g014730.4/Solyc05g012270.3/Solyc11g066890.1/Solyc00g500063.1/Solyc08g066260.3/Solyc03g005320.3/Solyc11g073160.3/Solyc10g009240.3/novel.492/Solyc01g088360.4	27	Solyc11g011920.2/Solyc08g068600.3/Solyc04g006970.4/Solyc05g051850.3/Solyc06g074530.1/Solyc12g095760.2/Solyc01g056850.3/Solyc08g068680.4/Solyc03g112060.3/Solyc11g072990.1/Solyc02g085870.3/Solyc10g007290.4/Solyc08g068390.3/Solyc03g026210.4/Solyc08g068610.3/Solyc03g117330.4/Solyc01g080280.3/Solyc07g065900.3/Solyc10g049970.2/Solyc12g008650.2/Solyc08g068640.4/Solyc05g009270.4/Solyc08g068630.4/Solyc05g…
BP	GO:0006996	organelle organization	11/1232	126/6678	0.999335	1	Solyc08g063000.4/Solyc01g088390.3/Solyc04g008040.4/Solyc01g109580.4/Solyc02g087980.3/Solyc03g093700.3/Solyc03g093250.2/Solyc09g090630.3/Solyc07g055900.1/Solyc02g038815.1/Solyc01g087500.3	Solyc08g063000.4/Solyc01g088390.3/Solyc04g008040.4/Solyc01g109580.4/Solyc02g087980.3/Solyc03g093700.3/Solyc03g093250.2/Solyc09g090630.3/Solyc07g055900.1/Solyc02g038815.1/Solyc01g087500.3	11	1	Solyc01g088390.3	10	Solyc08g063000.4/Solyc04g008040.4/Solyc01g109580.4/Solyc02g087980.3/Solyc03g093700.3/Solyc03g093250.2/Solyc09g090630.3/Solyc07g055900.1/Solyc02g038815.1/Solyc01g087500.3
BP	GO:0009144	purine nucleoside triphosphate metabolic process	4/1232	68/6678	0.999353	1	Solyc10g083720.3/Solyc12g095760.2/Solyc00g500063.1/Solyc07g065900.3	Solyc10g083720.3/Solyc12g095760.2/Solyc00g500063.1/Solyc07g065900.3	4	2	Solyc10g083720.3/Solyc00g500063.1	2	Solyc12g095760.2/Solyc07g065900.3
BP	GO:0009199	ribonucleoside triphosphate metabolic process	4/1232	68/6678	0.999353	1	Solyc10g083720.3/Solyc12g095760.2/Solyc00g500063.1/Solyc07g065900.3	Solyc10g083720.3/Solyc12g095760.2/Solyc00g500063.1/Solyc07g065900.3	4	2	Solyc10g083720.3/Solyc00g500063.1	2	Solyc12g095760.2/Solyc07g065900.3
BP	GO:0009205	purine ribonucleoside triphosphate metabolic process	4/1232	68/6678	0.999353	1	Solyc10g083720.3/Solyc12g095760.2/Solyc00g500063.1/Solyc07g065900.3	Solyc10g083720.3/Solyc12g095760.2/Solyc00g500063.1/Solyc07g065900.3	4	2	Solyc10g083720.3/Solyc00g500063.1	2	Solyc12g095760.2/Solyc07g065900.3
BP	GO:0044257	cellular protein catabolic process	4/1232	68/6678	0.999353	1	Solyc07g055080.3/Solyc06g008710.3/Solyc01g067210.4/Solyc01g067120.4	Solyc07g055080.3/Solyc06g008710.3/Solyc01g067210.4/Solyc01g067120.4	4	1	Solyc07g055080.3	3	Solyc06g008710.3/Solyc01g067210.4/Solyc01g067120.4
BP	GO:0051603	proteolysis involved in cellular protein catabolic process	4/1232	68/6678	0.999353	1	Solyc07g055080.3/Solyc06g008710.3/Solyc01g067210.4/Solyc01g067120.4	Solyc07g055080.3/Solyc06g008710.3/Solyc01g067210.4/Solyc01g067120.4	4	1	Solyc07g055080.3	3	Solyc06g008710.3/Solyc01g067210.4/Solyc01g067120.4
BP	GO:0006164	purine nucleotide biosynthetic process	4/1232	69/6678	0.999451	1	Solyc10g083720.3/Solyc12g095760.2/Solyc00g500063.1/Solyc07g065900.3	Solyc10g083720.3/Solyc12g095760.2/Solyc00g500063.1/Solyc07g065900.3	4	2	Solyc10g083720.3/Solyc00g500063.1	2	Solyc12g095760.2/Solyc07g065900.3
BP	GO:0009123	nucleoside monophosphate metabolic process	4/1232	70/6678	0.999535	1	Solyc10g083720.3/Solyc12g095760.2/Solyc00g500063.1/Solyc07g065900.3	Solyc10g083720.3/Solyc12g095760.2/Solyc00g500063.1/Solyc07g065900.3	4	2	Solyc10g083720.3/Solyc00g500063.1	2	Solyc12g095760.2/Solyc07g065900.3
BP	GO:0009126	purine nucleoside monophosphate metabolic process	4/1232	70/6678	0.999535	1	Solyc10g083720.3/Solyc12g095760.2/Solyc00g500063.1/Solyc07g065900.3	Solyc10g083720.3/Solyc12g095760.2/Solyc00g500063.1/Solyc07g065900.3	4	2	Solyc10g083720.3/Solyc00g500063.1	2	Solyc12g095760.2/Solyc07g065900.3
BP	GO:0009161	ribonucleoside monophosphate metabolic process	4/1232	70/6678	0.999535	1	Solyc10g083720.3/Solyc12g095760.2/Solyc00g500063.1/Solyc07g065900.3	Solyc10g083720.3/Solyc12g095760.2/Solyc00g500063.1/Solyc07g065900.3	4	2	Solyc10g083720.3/Solyc00g500063.1	2	Solyc12g095760.2/Solyc07g065900.3
BP	GO:0009167	purine ribonucleoside monophosphate metabolic process	4/1232	70/6678	0.999535	1	Solyc10g083720.3/Solyc12g095760.2/Solyc00g500063.1/Solyc07g065900.3	Solyc10g083720.3/Solyc12g095760.2/Solyc00g500063.1/Solyc07g065900.3	4	2	Solyc10g083720.3/Solyc00g500063.1	2	Solyc12g095760.2/Solyc07g065900.3
BP	GO:0072522	purine-containing compound biosynthetic process	4/1232	70/6678	0.999535	1	Solyc10g083720.3/Solyc12g095760.2/Solyc00g500063.1/Solyc07g065900.3	Solyc10g083720.3/Solyc12g095760.2/Solyc00g500063.1/Solyc07g065900.3	4	2	Solyc10g083720.3/Solyc00g500063.1	2	Solyc12g095760.2/Solyc07g065900.3
BP	GO:0051186	cofactor metabolic process	8/1232	105/6678	0.999546	1	Solyc10g083720.3/Solyc01g101060.4/Solyc12g095760.2/Solyc08g007010.4/Solyc03g112060.3/Solyc06g053980.3/Solyc12g096320.2/Solyc07g065900.3	Solyc10g083720.3/Solyc01g101060.4/Solyc12g095760.2/Solyc08g007010.4/Solyc03g112060.3/Solyc06g053980.3/Solyc12g096320.2/Solyc07g065900.3	8	3	Solyc10g083720.3/Solyc08g007010.4/Solyc12g096320.2	5	Solyc01g101060.4/Solyc12g095760.2/Solyc03g112060.3/Solyc06g053980.3/Solyc07g065900.3
BP	GO:0009451	RNA modification	1/1232	38/6678	0.999579	1	Solyc04g074710.3	Solyc04g074710.3	1	0		1	Solyc04g074710.3
BP	GO:0030163	protein catabolic process	4/1232	71/6678	0.999606	1	Solyc07g055080.3/Solyc06g008710.3/Solyc01g067210.4/Solyc01g067120.4	Solyc07g055080.3/Solyc06g008710.3/Solyc01g067210.4/Solyc01g067120.4	4	1	Solyc07g055080.3	3	Solyc06g008710.3/Solyc01g067210.4/Solyc01g067120.4
BP	GO:0034470	ncRNA processing	3/1232	62/6678	0.999655	1	Solyc08g066180.3/Solyc01g080150.3/Solyc04g074710.3	Solyc08g066180.3/Solyc01g080150.3/Solyc04g074710.3	3	1	Solyc01g080150.3	2	Solyc08g066180.3/Solyc04g074710.3
BP	GO:0071840	cellular component organization or biogenesis	32/1232	283/6678	0.99969	1	Solyc03g123630.4/Solyc06g009190.4/Solyc02g065765.1/Solyc07g064180.4/Solyc07g017600.3/Solyc01g065530.3/Solyc08g081230.1/Solyc08g007010.4/Solyc12g098340.2/Solyc03g083360.3/Solyc07g054290.1/Solyc08g063000.4/Solyc01g088390.3/Solyc03g070440.4/Solyc04g008040.4/Solyc08g066180.3/Solyc06g051960.3/Solyc09g091730.4/Solyc01g109580.4/Solyc05g047590.4/Solyc03g114890.4/Solyc02g087980.3/Solyc03g093700.3/Solyc03g…	Solyc03g123630.4/Solyc06g009190.4/Solyc02g065765.1/Solyc07g064180.4/Solyc07g017600.3/Solyc01g065530.3/Solyc08g081230.1/Solyc08g007010.4/Solyc12g098340.2/Solyc03g083360.3/Solyc07g054290.1/Solyc08g063000.4/Solyc01g088390.3/Solyc03g070440.4/Solyc04g008040.4/Solyc08g066180.3/Solyc06g051960.3/Solyc09g091730.4/Solyc01g109580.4/Solyc05g047590.4/Solyc03g114890.4/Solyc02g087980.3/Solyc03g093700.3/Solyc03g…	32	7	Solyc01g065530.3/Solyc08g007010.4/Solyc07g054290.1/Solyc01g088390.3/Solyc03g114890.4/Solyc09g091520.2/Solyc06g061210.4	25	Solyc03g123630.4/Solyc06g009190.4/Solyc02g065765.1/Solyc07g064180.4/Solyc07g017600.3/Solyc08g081230.1/Solyc12g098340.2/Solyc03g083360.3/Solyc08g063000.4/Solyc03g070440.4/Solyc04g008040.4/Solyc08g066180.3/Solyc06g051960.3/Solyc09g091730.4/Solyc01g109580.4/Solyc05g047590.4/Solyc02g087980.3/Solyc03g093700.3/Solyc03g093250.2/Solyc09g090630.3/Solyc07g055900.1/Solyc03g078090.4/Solyc02g038815.1/Solyc04g…
BP	GO:0006418	tRNA aminoacylation for protein translation	1/1232	41/6678	0.999773	1	Solyc03g117330.4	Solyc03g117330.4	1	0		1	Solyc03g117330.4
BP	GO:0044085	cellular component biogenesis	11/1232	135/6678	0.999796	1	Solyc02g065765.1/Solyc01g065530.3/Solyc08g081230.1/Solyc08g007010.4/Solyc07g054290.1/Solyc08g063000.4/Solyc03g070440.4/Solyc08g066180.3/Solyc03g114890.4/Solyc09g091520.2/Solyc06g061210.4	Solyc02g065765.1/Solyc01g065530.3/Solyc08g081230.1/Solyc08g007010.4/Solyc07g054290.1/Solyc08g063000.4/Solyc03g070440.4/Solyc08g066180.3/Solyc03g114890.4/Solyc09g091520.2/Solyc06g061210.4	11	6	Solyc01g065530.3/Solyc08g007010.4/Solyc07g054290.1/Solyc03g114890.4/Solyc09g091520.2/Solyc06g061210.4	5	Solyc02g065765.1/Solyc08g081230.1/Solyc08g063000.4/Solyc03g070440.4/Solyc08g066180.3
BP	GO:0065003	protein-containing complex assembly	3/1232	66/6678	0.99983	1	Solyc08g081230.1/Solyc07g054290.1/Solyc08g063000.4	Solyc08g081230.1/Solyc07g054290.1/Solyc08g063000.4	3	1	Solyc07g054290.1	2	Solyc08g081230.1/Solyc08g063000.4
BP	GO:0006397	mRNA processing	1/1232	43/6678	0.999849	1	Solyc00g500295.1	Solyc00g500295.1	1	1	Solyc00g500295.1	0
BP	GO:1902600	proton transmembrane transport	2/1232	56/6678	0.999856	1	Solyc00g500063.1/Solyc01g100390.3	Solyc00g500063.1/Solyc01g100390.3	2	2	Solyc00g500063.1/Solyc01g100390.3	0
BP	GO:0006753	nucleoside phosphate metabolic process	8/1232	113/6678	0.999857	1	Solyc10g083720.3/Solyc12g095760.2/Solyc01g056850.3/Solyc03g112060.3/Solyc00g500063.1/Solyc07g065900.3/Solyc06g069640.3/Solyc06g083130.4	Solyc10g083720.3/Solyc12g095760.2/Solyc01g056850.3/Solyc03g112060.3/Solyc00g500063.1/Solyc07g065900.3/Solyc06g069640.3/Solyc06g083130.4	8	2	Solyc10g083720.3/Solyc00g500063.1	6	Solyc12g095760.2/Solyc01g056850.3/Solyc03g112060.3/Solyc07g065900.3/Solyc06g069640.3/Solyc06g083130.4
BP	GO:0043038	amino acid activation	1/1232	45/6678	0.9999	1	Solyc03g117330.4	Solyc03g117330.4	1	0		1	Solyc03g117330.4
BP	GO:0043039	tRNA aminoacylation	1/1232	45/6678	0.9999	1	Solyc03g117330.4	Solyc03g117330.4	1	0		1	Solyc03g117330.4
BP	GO:0034622	cellular protein-containing complex assembly	2/1232	58/6678	0.999902	1	Solyc07g054290.1/Solyc08g063000.4	Solyc07g054290.1/Solyc08g063000.4	2	1	Solyc07g054290.1	1	Solyc08g063000.4
BP	GO:0034220	ion transmembrane transport	5/1232	89/6678	0.999904	1	Solyc00g500063.1/Solyc10g051120.3/Solyc09g011665.1/Solyc01g100390.3/Solyc12g005680.3	Solyc00g500063.1/Solyc10g051120.3/Solyc09g011665.1/Solyc01g100390.3/Solyc12g005680.3	5	4	Solyc00g500063.1/Solyc10g051120.3/Solyc01g100390.3/Solyc12g005680.3	1	Solyc09g011665.1
BP	GO:0098655	cation transmembrane transport	4/1232	80/6678	0.999913	1	Solyc00g500063.1/Solyc09g011665.1/Solyc01g100390.3/Solyc12g005680.3	Solyc00g500063.1/Solyc09g011665.1/Solyc01g100390.3/Solyc12g005680.3	4	3	Solyc00g500063.1/Solyc01g100390.3/Solyc12g005680.3	1	Solyc09g011665.1
BP	GO:0098660	inorganic ion transmembrane transport	4/1232	80/6678	0.999913	1	Solyc00g500063.1/Solyc09g011665.1/Solyc01g100390.3/Solyc12g005680.3	Solyc00g500063.1/Solyc09g011665.1/Solyc01g100390.3/Solyc12g005680.3	4	3	Solyc00g500063.1/Solyc01g100390.3/Solyc12g005680.3	1	Solyc09g011665.1
BP	GO:0098662	inorganic cation transmembrane transport	4/1232	80/6678	0.999913	1	Solyc00g500063.1/Solyc09g011665.1/Solyc01g100390.3/Solyc12g005680.3	Solyc00g500063.1/Solyc09g011665.1/Solyc01g100390.3/Solyc12g005680.3	4	3	Solyc00g500063.1/Solyc01g100390.3/Solyc12g005680.3	1	Solyc09g011665.1
BP	GO:0006260	DNA replication	1/1232	47/6678	0.999934	1	Solyc03g111680.3	Solyc03g111680.3	1	0		1	Solyc03g111680.3
BP	GO:0009150	purine ribonucleotide metabolic process	4/1232	83/6678	0.999948	1	Solyc10g083720.3/Solyc12g095760.2/Solyc00g500063.1/Solyc07g065900.3	Solyc10g083720.3/Solyc12g095760.2/Solyc00g500063.1/Solyc07g065900.3	4	2	Solyc10g083720.3/Solyc00g500063.1	2	Solyc12g095760.2/Solyc07g065900.3
BP	GO:0009259	ribonucleotide metabolic process	4/1232	83/6678	0.999948	1	Solyc10g083720.3/Solyc12g095760.2/Solyc00g500063.1/Solyc07g065900.3	Solyc10g083720.3/Solyc12g095760.2/Solyc00g500063.1/Solyc07g065900.3	4	2	Solyc10g083720.3/Solyc00g500063.1	2	Solyc12g095760.2/Solyc07g065900.3
BP	GO:0044265	cellular macromolecule catabolic process	4/1232	83/6678	0.999948	1	Solyc07g055080.3/Solyc06g008710.3/Solyc01g067210.4/Solyc01g067120.4	Solyc07g055080.3/Solyc06g008710.3/Solyc01g067210.4/Solyc01g067120.4	4	1	Solyc07g055080.3	3	Solyc06g008710.3/Solyc01g067210.4/Solyc01g067120.4
BP	GO:0055086	nucleobase-containing small molecule metabolic process	9/1232	131/6678	0.999964	1	Solyc10g083720.3/Solyc12g095760.2/Solyc01g056850.3/Solyc03g112060.3/Solyc00g500063.1/Solyc07g065900.3/Solyc06g069640.3/Solyc06g083130.4/Solyc01g088360.4	Solyc10g083720.3/Solyc12g095760.2/Solyc01g056850.3/Solyc03g112060.3/Solyc00g500063.1/Solyc07g065900.3/Solyc06g069640.3/Solyc06g083130.4/Solyc01g088360.4	9	3	Solyc10g083720.3/Solyc00g500063.1/Solyc01g088360.4	6	Solyc12g095760.2/Solyc01g056850.3/Solyc03g112060.3/Solyc07g065900.3/Solyc06g069640.3/Solyc06g083130.4
BP	GO:0006163	purine nucleotide metabolic process	4/1232	86/6678	0.999969	1	Solyc10g083720.3/Solyc12g095760.2/Solyc00g500063.1/Solyc07g065900.3	Solyc10g083720.3/Solyc12g095760.2/Solyc00g500063.1/Solyc07g065900.3	4	2	Solyc10g083720.3/Solyc00g500063.1	2	Solyc12g095760.2/Solyc07g065900.3
BP	GO:0019637	organophosphate metabolic process	15/1232	181/6678	0.99997	1	Solyc10g083720.3/Solyc05g051850.3/Solyc12g095760.2/Solyc01g056850.3/Solyc04g016330.3/Solyc03g112060.3/Solyc00g500063.1/Solyc07g065900.3/Solyc02g067930.3/Solyc04g014800.3/Solyc10g086320.2/Solyc07g014730.3/Solyc06g069640.3/Solyc01g096410.4/Solyc06g083130.4	Solyc10g083720.3/Solyc05g051850.3/Solyc12g095760.2/Solyc01g056850.3/Solyc04g016330.3/Solyc03g112060.3/Solyc00g500063.1/Solyc07g065900.3/Solyc02g067930.3/Solyc04g014800.3/Solyc10g086320.2/Solyc07g014730.3/Solyc06g069640.3/Solyc01g096410.4/Solyc06g083130.4	15	2	Solyc10g083720.3/Solyc00g500063.1	13	Solyc05g051850.3/Solyc12g095760.2/Solyc01g056850.3/Solyc04g016330.3/Solyc03g112060.3/Solyc07g065900.3/Solyc02g067930.3/Solyc04g014800.3/Solyc10g086320.2/Solyc07g014730.3/Solyc06g069640.3/Solyc01g096410.4/Solyc06g083130.4
BP	GO:0016071	mRNA metabolic process	1/1232	51/6678	0.999971	1	Solyc00g500295.1	Solyc00g500295.1	1	1	Solyc00g500295.1	0
BP	GO:0072521	purine-containing compound metabolic process	4/1232	87/6678	0.999974	1	Solyc10g083720.3/Solyc12g095760.2/Solyc00g500063.1/Solyc07g065900.3	Solyc10g083720.3/Solyc12g095760.2/Solyc00g500063.1/Solyc07g065900.3	4	2	Solyc10g083720.3/Solyc00g500063.1	2	Solyc12g095760.2/Solyc07g065900.3
BP	GO:0015672	monovalent inorganic cation transport	3/1232	77/6678	0.999976	1	Solyc00g500063.1/Solyc01g100390.3/Solyc12g005680.3	Solyc00g500063.1/Solyc01g100390.3/Solyc12g005680.3	3	3	Solyc00g500063.1/Solyc01g100390.3/Solyc12g005680.3	0
BP	GO:0009117	nucleotide metabolic process	6/1232	108/6678	0.99998	1	Solyc10g083720.3/Solyc12g095760.2/Solyc01g056850.3/Solyc03g112060.3/Solyc00g500063.1/Solyc07g065900.3	Solyc10g083720.3/Solyc12g095760.2/Solyc01g056850.3/Solyc03g112060.3/Solyc00g500063.1/Solyc07g065900.3	6	2	Solyc10g083720.3/Solyc00g500063.1	4	Solyc12g095760.2/Solyc01g056850.3/Solyc03g112060.3/Solyc07g065900.3
BP	GO:0019693	ribose phosphate metabolic process	4/1232	89/6678	0.999982	1	Solyc10g083720.3/Solyc12g095760.2/Solyc00g500063.1/Solyc07g065900.3	Solyc10g083720.3/Solyc12g095760.2/Solyc00g500063.1/Solyc07g065900.3	4	2	Solyc10g083720.3/Solyc00g500063.1	2	Solyc12g095760.2/Solyc07g065900.3
BP	GO:0043933	protein-containing complex subunit organization	3/1232	80/6678	0.999986	1	Solyc08g081230.1/Solyc07g054290.1/Solyc08g063000.4	Solyc08g081230.1/Solyc07g054290.1/Solyc08g063000.4	3	1	Solyc07g054290.1	2	Solyc08g081230.1/Solyc08g063000.4
BP	GO:0006259	DNA metabolic process	11/1232	155/6678	0.999987	1	Solyc10g083630.2/novel.511/Solyc10g005210.4/Solyc03g111680.3/novel.1073/Solyc08g007330.3/Solyc12g010050.2/Solyc04g079990.4/Solyc07g055900.1/Solyc01g097110.2/Solyc01g087500.3	Solyc10g083630.2/-/Solyc10g005210.4/Solyc03g111680.3/-/Solyc08g007330.3/Solyc12g010050.2/Solyc04g079990.4/Solyc07g055900.1/Solyc01g097110.2/Solyc01g087500.3	11	2	Solyc10g083630.2/novel.511	9	Solyc10g005210.4/Solyc03g111680.3/novel.1073/Solyc08g007330.3/Solyc12g010050.2/Solyc04g079990.4/Solyc07g055900.1/Solyc01g097110.2/Solyc01g087500.3
BP	GO:0006399	tRNA metabolic process	3/1232	81/6678	0.999989	1	Solyc03g117330.4/Solyc01g080150.3/Solyc04g074710.3	Solyc03g117330.4/Solyc01g080150.3/Solyc04g074710.3	3	1	Solyc01g080150.3	2	Solyc03g117330.4/Solyc04g074710.3
BP	GO:0090407	organophosphate biosynthetic process	7/1232	121/6678	0.999989	1	Solyc10g083720.3/Solyc05g051850.3/Solyc12g095760.2/Solyc01g056850.3/Solyc03g112060.3/Solyc00g500063.1/Solyc07g065900.3	Solyc10g083720.3/Solyc05g051850.3/Solyc12g095760.2/Solyc01g056850.3/Solyc03g112060.3/Solyc00g500063.1/Solyc07g065900.3	7	2	Solyc10g083720.3/Solyc00g500063.1	5	Solyc05g051850.3/Solyc12g095760.2/Solyc01g056850.3/Solyc03g112060.3/Solyc07g065900.3
BP	GO:1901135	carbohydrate derivative metabolic process	13/1232	186/6678	0.999998	1	Solyc09g098540.3/Solyc02g082920.4/Solyc08g069060.4/Solyc10g083720.3/Solyc12g095760.2/Solyc04g016330.3/Solyc00g500063.1/Solyc10g055800.2/Solyc07g065900.3/Solyc05g007930.3/Solyc02g067930.3/Solyc04g072000.4/Solyc01g088360.4	Solyc09g098540.3/Solyc02g082920.4/Solyc08g069060.4/Solyc10g083720.3/Solyc12g095760.2/Solyc04g016330.3/Solyc00g500063.1/Solyc10g055800.2/Solyc07g065900.3/Solyc05g007930.3/Solyc02g067930.3/Solyc04g072000.4/Solyc01g088360.4	13	7	Solyc02g082920.4/Solyc08g069060.4/Solyc10g083720.3/Solyc00g500063.1/Solyc10g055800.2/Solyc04g072000.4/Solyc01g088360.4	6	Solyc09g098540.3/Solyc12g095760.2/Solyc04g016330.3/Solyc07g065900.3/Solyc05g007930.3/Solyc02g067930.3
BP	GO:0034660	ncRNA metabolic process	4/1232	107/6678	0.999999	1	Solyc03g117330.4/Solyc08g066180.3/Solyc01g080150.3/Solyc04g074710.3	Solyc03g117330.4/Solyc08g066180.3/Solyc01g080150.3/Solyc04g074710.3	4	1	Solyc01g080150.3	3	Solyc03g117330.4/Solyc08g066180.3/Solyc04g074710.3
BP	GO:1901137	carbohydrate derivative biosynthetic process	6/1232	130/6678	0.999999	1	Solyc08g069060.4/Solyc10g083720.3/Solyc12g095760.2/Solyc00g500063.1/Solyc07g065900.3/Solyc05g007930.3	Solyc08g069060.4/Solyc10g083720.3/Solyc12g095760.2/Solyc00g500063.1/Solyc07g065900.3/Solyc05g007930.3	6	3	Solyc08g069060.4/Solyc10g083720.3/Solyc00g500063.1	3	Solyc12g095760.2/Solyc07g065900.3/Solyc05g007930.3
BP	GO:0071702	organic substance transport	8/1232	163/6678	1	1	Solyc05g009550.3/Solyc10g051120.3/Solyc02g014430.3/Solyc07g014730.3/Solyc06g074890.1/Solyc10g005450.2/Solyc04g064920.4/Solyc11g068970.2	Solyc05g009550.3/Solyc10g051120.3/Solyc02g014430.3/Solyc07g014730.3/Solyc06g074890.1/Solyc10g005450.2/Solyc04g064920.4/Solyc11g068970.2	8	3	Solyc10g051120.3/Solyc02g014430.3/Solyc11g068970.2	5	Solyc05g009550.3/Solyc07g014730.3/Solyc06g074890.1/Solyc10g005450.2/Solyc04g064920.4
BP	GO:0071705	nitrogen compound transport	7/1232	154/6678	1	1	Solyc05g009550.3/Solyc10g076480.2/Solyc04g005410.3/Solyc02g014430.3/Solyc06g074890.1/Solyc10g005450.2/Solyc03g112090.3	Solyc05g009550.3/Solyc10g076480.2/Solyc04g005410.3/Solyc02g014430.3/Solyc06g074890.1/Solyc10g005450.2/Solyc03g112090.3	7	2	Solyc02g014430.3/Solyc03g112090.3	5	Solyc05g009550.3/Solyc10g076480.2/Solyc04g005410.3/Solyc06g074890.1/Solyc10g005450.2
BP	GO:0006396	RNA processing	7/1232	157/6678	1	1	Solyc08g066180.3/Solyc01g080150.3/Solyc12g099180.3/Solyc04g074710.3/Solyc00g500295.1/Solyc05g041920.3/Solyc07g052190.1	Solyc08g066180.3/Solyc01g080150.3/Solyc12g099180.3/Solyc04g074710.3/Solyc00g500295.1/Solyc05g041920.3/Solyc07g052190.1	7	4	Solyc01g080150.3/Solyc12g099180.3/Solyc00g500295.1/Solyc05g041920.3	3	Solyc08g066180.3/Solyc04g074710.3/Solyc07g052190.1
BP	GO:0033036	macromolecule localization	5/1232	147/6678	1	1	Solyc05g009550.3/Solyc07g014730.3/Solyc06g074890.1/Solyc02g038815.1/Solyc04g064920.4	Solyc05g009550.3/Solyc07g014730.3/Solyc06g074890.1/Solyc02g038815.1/Solyc04g064920.4	5	0		5	Solyc05g009550.3/Solyc07g014730.3/Solyc06g074890.1/Solyc02g038815.1/Solyc04g064920.4
BP	GO:0016192	vesicle-mediated transport	5/1232	148/6678	1	1	Solyc06g075610.1/Solyc07g052470.3/Solyc01g006950.3/Solyc06g072760.4/Solyc06g053760.3	Solyc06g075610.1/Solyc07g052470.3/Solyc01g006950.3/Solyc06g072760.4/Solyc06g053760.3	5	3	Solyc07g052470.3/Solyc06g072760.4/Solyc06g053760.3	2	Solyc06g075610.1/Solyc01g006950.3
BP	GO:0034613	cellular protein localization	1/1232	96/6678	1	1	Solyc02g038815.1	Solyc02g038815.1	1	0		1	Solyc02g038815.1
BP	GO:0070727	cellular macromolecule localization	1/1232	96/6678	1	1	Solyc02g038815.1	Solyc02g038815.1	1	0		1	Solyc02g038815.1
BP	GO:0045184	establishment of protein localization	3/1232	128/6678	1	1	Solyc05g009550.3/Solyc06g074890.1/Solyc02g038815.1	Solyc05g009550.3/Solyc06g074890.1/Solyc02g038815.1	3	0		3	Solyc05g009550.3/Solyc06g074890.1/Solyc02g038815.1
BP	GO:0008104	protein localization	3/1232	136/6678	1	1	Solyc05g009550.3/Solyc06g074890.1/Solyc02g038815.1	Solyc05g009550.3/Solyc06g074890.1/Solyc02g038815.1	3	0		3	Solyc05g009550.3/Solyc06g074890.1/Solyc02g038815.1
BP	GO:0015031	protein transport	2/1232	126/6678	1	1	Solyc05g009550.3/Solyc06g074890.1	Solyc05g009550.3/Solyc06g074890.1	2	0		2	Solyc05g009550.3/Solyc06g074890.1
BP	GO:0015833	peptide transport	2/1232	126/6678	1	1	Solyc05g009550.3/Solyc06g074890.1	Solyc05g009550.3/Solyc06g074890.1	2	0		2	Solyc05g009550.3/Solyc06g074890.1
BP	GO:0042886	amide transport	2/1232	126/6678	1	1	Solyc05g009550.3/Solyc06g074890.1	Solyc05g009550.3/Solyc06g074890.1	2	0		2	Solyc05g009550.3/Solyc06g074890.1
BP	GO:0051641	cellular localization	1/1232	129/6678	1	1	Solyc02g038815.1	Solyc02g038815.1	1	0		1	Solyc02g038815.1
BP	GO:0006412	translation	8/1232	340/6678	1	1	Solyc07g061900.3/Solyc00g500245.1/Solyc03g117330.4/Solyc07g025457.1/Solyc00g500228.1/Solyc00g500103.1/Solyc00g500077.1/Solyc00g500254.1	Solyc07g061900.3/Solyc00g500245.1/Solyc03g117330.4/Solyc07g025457.1/Solyc00g500228.1/Solyc00g500103.1/Solyc00g500077.1/Solyc00g500254.1	8	6	Solyc07g061900.3/Solyc00g500245.1/Solyc00g500228.1/Solyc00g500103.1/Solyc00g500077.1/Solyc00g500254.1	2	Solyc03g117330.4/Solyc07g025457.1
[truncated: 352 more rows]

## Sheet: Table S5
Table S5. GO enrichment analysis of the DEGs in 37 dpa fruits between CR-slinvinh1 and WT.
[truncated: 592 more rows]

## Sheet: Table S6
Table S6. KEGG enrichment analysis of the DEGs in 33 dpa fruits between CR-slinvinh1 and WT.
[truncated: 117 more rows]

[truncated: 5 more sheets: Table S7, Table S8, Table S9, Table S10, Table S11]
